# Supplementary material for: Pathway profiling of a novel SRC inhibitor, AZD0424, in combination with MEK inhibitors for cancer treatment
Source: Mol Oncol. 2021 Dec 18;16(5):1072–90. doi: 10.1002/1878-0261.13151 (PMC8895456; doi:10.1002/1878-0261.13151)
Supplement: Supplementary file 6 — Table S2. Data from RPPA studies. [file MOL2-16-1072-s001.xlsx]

## Sheet: Contents
	Pathway profiling of a novel SRC inhibitor, AZD0424, in combination with MEK inhibitors in cancer.
	John C Dawson, Alison Munro, Kenneth Macleod, Morwenna Muir, Paul Timpson, Robert J Williams, Margaret Frame, Valerie G Brunton, Neil O Carragher.
	Supplementary table 2. Data from RPPA studies
	Contents
	Supplementary RPPA data for Figure S1
	Supplementary RPPA data for Figure3A
	Supplementary RPPA data for Figure 3B
	Supplementary RPPA data for Figure 5D

## Sheet: Supp. RPPA data for Figure 2
RPPA data for Supplementary Figure 1 (Raw data)
CellLine	MDA-231	MDA-231	MDA-231	MDA-231	MDA-231	MDA-231	MDA-231	MDA-231	MDA-231	MDA-231	MDA-231	MDA-231	MDA-231	MDA-231	MDA-231	MDA-231	BT549	BT549	BT549	BT549	BT549	BT549	BT549	BT549	BT549	BT549	BT549	BT549	BT549	BT549	BT549	BT549	SKBR3	SKBR3	SKBR3	SKBR3	SKBR3	SKBR3	SKBR3	SKBR3	SKBR3	SKBR3	SKBR3	SKBR3	SKBR3	SKBR3	SKBR3	SKBR3	HCC1954
Treatment	DMSO	AZD0424	AZD0424	AZD0424	AZD0424	AZD0424	AZD0424	AZD0424	DMSO	AZD0424	AZD0424	AZD0424	AZD0424	AZD0424	AZD0424	AZD0424	DMSO	AZD0424	AZD0424	AZD0424	AZD0424	AZD0424	AZD0424	AZD0424	DMSO	AZD0424	AZD0424	AZD0424	AZD0424	AZD0424	AZD0424	AZD0424	DMSO	AZD0424	AZD0424	AZD0424	AZD0424	AZD0424	AZD0424	AZD0424	DMSO	AZD0424	AZD0424	AZD0424	AZD0424	AZD0424	AZD0424	AZD0424	DMSO
Concentration (nM)		5000	1000	500	100	50	10	5		5000	1000	500	100	50	10	5		5000	1000	500	100	50	10	5		5000	1000	500	100	50	10	5		5000	1000	500	100	50	10	5		5000	1000	500	100	50	10	5
Time (hrs)	3	3	3	3	3	3	3	3	24	24	24	24	24	24	24	24	3	3	3	3	3	3	3	3	24	24	24	24	24	24	24	24	3	3	3	3	3	3	3	3	24	24	24	24	24	24	24	24	3
Src	0.265629	0.92599	0.65004	0.447016	0.338488	0.230208	0.234305	0.274033	0.214395	1.35459	0.711127	0.454621	0.259525	0.279505	0.142545	0.178655	0.548572	1.04163	1.12323	0.650651	0.35638	0.472541	0.495595	0.372675	0.709728	1.4017	0.999157	1.18259	0.808456	0.724152	0.628031	0.550839	0.214862	0.926699	0.831815	0.550453	0.479104	0.429962	0.366991	0.343253	0.221434	0.542956	0.558597	0.484749	0.319363	0.412656	0.324564	0.277287	0.280553
Src (family)-P Y416	0.0870966	0.0248235	0.0316456	0.0280768	0.048255	0.0562429	0.0843329	0.0992622	0.121145	0.0315621	0.0339622	0.0454638	0.068908	0.0931598	0.0683082	0.0922648	0.165822	0.031248	0.0445483	0.0422252	0.0595728	0.0926989	0.121781	0.0912399	0.164411	0.02762	0.0337425	0.0468491	0.0679199	0.0833972	0.155259	0.139941	0.314193	0.125869	0.215255	0.26726	0.37258	0.368097	0.314951	0.428049	0.370449	0.114915	0.199271	0.212822	0.205549	0.251925	0.240044	0.257307	0.169965
FAK1	0.30541	0.265123	0.219229	0.230999	0.227864	0.239511	0.245289	0.278357	0.270121	0.2955	0.192429	0.225875	0.211799	0.274659	0.211579	0.268684	0.261622	0.207185	0.221658	0.15937	0.149886	0.186126	0.199532	0.192049	0.297633	0.234426	0.215014	0.261611	0.255028	0.222581	0.31591	0.245093	0.0751227	0.0846733	0.0872585	0.0715042	0.0885859	0.0974803	0.0767293	0.0934292	0.104508	0.0940548	0.0931773	0.0962382	0.106561	0.093887	0.118267	0.113556	0.194622
FAK1-P861	2.03429	1.64869	1.42764	1.24247	1.213	0.99503	1.59254	1.75799	1.81889	1.87442	3.19726	2.74519	2.1449	1.74517	1.56162	2.04045	2.50854	1.21738	1.69331	1.88288	2.14576	1.91856	1.89337	1.81972	2.05432	1.8967	1.55361	1.65136	2.23912	1.87586	2.3664	2.11895	2.3278	1.70475	2.23606	1.82162	2.64631	2.85502	2.55006	3.81066	3.88251	1.65892	2.32062	2.79609	2.58763	3.34543	3.579	2.65589	2.86271
beta-actin	0.0155664	0.013155	0.0184736	0.00730792	0.0157558	0.014505	0.0207992	0.0162032	0.0167017	0.0113547	0.0223344	0.0293904	0.0195797	0.0255929	0.0156356	0.0149386	0.0206763	0.0130579	0.0187424	0.0443162	0.0506812	0.0122524	0.0128407	0.0313248	0.0234461	0.0273235	0.0193332	0.0306605	0.0353119	0.0145982	0.0229108	0.105629	0.0117925	0.0125403	0.0127967	0.00986836	0.014277	0.014582	0.0148996	0.0105981	0.0179664	0.0102826	0.0130566	0.0114272	0.0151533	0.0141476	0.0102897	0.0100866	0.0132066
beta-Catenin Ser33,Ser37,Thr41	0.117702	0.104049	0.0951851	0.0653646	0.0911337	0.073361	0.117199	0.119202	0.115494	0.0838521	0.113753	0.108934	0.0523891	0.0959713	0.113375	0.0479679	0.129987	0.102206	0.0397688	0.107487	0.125537	0.0389477	0.115474	0.132061	0.0354809	0.107304	0.0947338	0.025989	0.0835255	0.108966	0.0228828	0.0828355	0.116712	0.0253646	0.122309	0.111398	0.053917	0.144299	0.148573	0.0698851	0.167888	0.111896	0.096565	0.155793	0.116915	0.12651	0.129883	0.0993995	0.0971845
CamKII Thr286	0.150604	0.132511	0.118651	0.0961876	0.119581	0.117137	0.112029	0.143695	0.15234	0.127106	0.145647	0.157544	0.156404	0.160794	0.150285	0.15821	0.098756	0.0753885	0.104261	0.108535	0.0941687	0.117205	0.105351	0.0913035	0.0996221	0.0858279	0.0673523	0.0844914	0.0868805	0.0683221	0.10187	0.100349	0.162793	0.213506	0.197711	0.144513	0.201116	0.198146	0.147012	0.225246	0.27085	0.223571	0.275165	0.274519	0.245827	0.233939	0.254586	0.225693	0.153156
c-Jun Ser73	0.158099	0.104827	0.0685593	0.0688719	0.104249	0.0803065	0.14687	0.138175	0.0978926	0.076994	0.0564785	0.072467	0.0845802	0.191423	0.100691	0.125209	0.212079	0.197173	0.242959	0.195814	0.171752	0.19602	0.186616	0.178868	0.283044	0.311232	0.253902	0.31061	0.326875	0.348574	0.313594	0.261433	0.0462768	0.0440644	0.0628907	0.0260251	0.0496871	0.0556931	0.0344076	0.0429744	0.0422016	0.0362889	0.059362	0.0420057	0.0362727	0.0449822	0.0373035	0.0279287	0.09114
EGFR Tyr1173	0.0970615	0.0820462	0.0836881	0.0906176	0.0907817	0.0847587	0.0957113	0.0999785	0.0982235	0.0986912	0.0947315	0.0712665	0.0757885	0.091517	0.0764443	0.0952305	0.103117	0.0644343	0.070343	0.0643486	0.0614346	0.0879506	0.0911512	0.0765816	0.112895	0.0718786	0.0539694	0.0819596	0.0714864	0.0726664	0.1055	0.104903	0.0925532	0.0688989	0.0851852	0.0708518	0.0998205	0.116248	0.100201	0.11635	0.134775	0.0754739	0.102886	0.113235	0.110407	0.133308	0.12751	0.0972823	0.10095
ErbB-1/EGFR	0.0633603	0.0529776	0.0447169	0.0474313	0.0587432	0.0445767	0.0552362	0.0574913	0.0542685	0.0460986	0.0597976	0.0514405	0.0743734	0.0577893	0.0427281	0.0718583	0.0482938	0.0366337	0.0429738	0.0621524	0.0600635	0.0478978	0.053502	0.0454154	0.039134	0.0382379	0.0288648	0.036968	0.0336917	0.0291046	0.0369135	0.0383227	0.0361507	0.0326945	0.040898	0.0458476	0.04333	0.0677264	0.0469017	0.0541954	0.0484903	0.0297944	0.0445614	0.0426585	0.0349533	0.0438969	0.0452474	0.040446	0.0406676
IkB-alpha	0.0527112	0.0415442	0.0331064	0.047528	0.0472406	0.0382591	0.0530022	0.0493399	0.0638457	0.0415541	0.0404376	0.0372372	0.0593542	0.0523096	0.0412912	0.0640275	0.0797092	0.0372768	0.0338327	0.0342584	0.0475017	0.062343	0.0618592	0.0602199	0.0569677	0.0361728	0.0325174	0.043548	0.0425608	0.0374104	0.0586108	0.0645796	0.116961	0.067734	0.107884	0.085951	0.116295	0.170986	0.149765	0.152396	0.154119	0.0663507	0.0852904	0.0830752	0.110099	0.119765	0.124711	0.115488	0.0863647
IRS-1	0.245981	0.256212	0.213485	0.232806	0.240369	0.220575	0.232452	0.280778	0.324463	0.279321	0.192503	0.129093	0.126592	0.211039	0.199017	0.193398	0.0608219	0.0491716	0.0572211	0.0267123	0.023818	0.0513878	0.0471346	0.0386078	0.0963339	0.0748768	0.0555532	0.0745428	0.064661	0.052295	0.095265	0.0816135	0.0223561	0.0243349	0.025951	0.0159563	0.0263866	0.0293115	0.0253171	0.0328	0.0319326	0.02252	0.0399325	0.0348768	0.0267563	0.0263831	0.0338626	0.0262835	0.147428
MEK1/2	0.0285668	0.0253662	0.0200951	0.0137445	0.0111843	0.0102446	0.015707	0.0118508	0.0126217	0.0115694	0.00933852	0.0089293	0.0121225	0.00849617	0.00800487	0.014139	0.0122984	0.0134603	0.0120501	0.0123842	0.00812798	0.00937214	0.00902968	0.0129598	0.0125739	0.0136152	0.00966048	0.0137043	0.0123319	0.0117802	0.0140832	0.0118861	0.0109395	0.0138169	0.00871632	0.00937175	0.00510631	0.00913894	0.00737085	0.00406883	0.00252483	0.00561477	0.00253873	0.00308285	0.004101	0.0103714	0.0103293	0.00539517	-1.34919e-05
MEK1/2 Ser217/221	0.219215	0.209363	0.225352	0.185258	0.222428	0.20311	0.229121	0.270658	0.250836	0.218274	0.173252	0.167616	0.160462	0.268939	0.178801	0.182297	0.032302	0.0256093	0.0277094	0.0173749	0.0205901	0.0184565	0.0217743	0.0173488	0.0241106	0.0285616	0.0193041	0.0229071	0.0213221	0.0180203	0.0255459	0.0192194	0.020458	0.0185366	0.0214187	0.0206553	0.0271792	0.0222781	0.0214054	0.0260507	0.0379656	0.032153	0.0429788	0.0323217	0.0340102	0.0378195	0.0345046	0.0313983	0.0873198
PKC (pan) Ser660 (beta-2)	0.490989	0.497264	0.4342	0.452825	0.471231	0.444715	0.489705	0.52677	0.626605	0.584609	0.295189	0.302455	0.309573	0.475275	0.305127	0.487243	0.287363	0.216759	0.268268	0.223543	0.155687	0.196346	0.196366	0.177875	0.348213	0.268406	0.221251	0.315015	0.283524	0.231146	0.37308	0.320856	0.552128	0.608283	0.600194	0.441908	0.66462	0.67794	0.599226	0.700552	1.00196	0.624518	0.828556	0.737845	0.732555	0.842498	0.827388	0.774022	0.439745
PKC substrate (R/K)X(S*)(Hyd)(R/k)	0.387128	0.345332	0.372199	0.316152	0.322864	0.290429	0.356667	0.377471	0.302859	0.295455	0.292912	0.281697	0.301156	0.330306	0.318792	0.336257	0.433172	0.345259	0.456657	0.356758	0.304965	0.45548	0.430825	0.444095	0.586813	0.391763	0.468827	0.447911	0.520508	0.444058	0.549103	0.523777	0.417553	0.449357	0.523076	0.421354	0.461463	0.465883	0.415643	0.474828	0.687443	0.40066	0.714738	0.582675	0.53007	0.671359	0.565855	0.432185	0.490198
S6 Ribosomal protein Ser235,Ser236	0.854187	0.121002	0.134321	0.279996	0.521167	0.706556	0.898407	0.928338	0.871023	0.104431	0.132018	0.167355	0.105925	0.58095	0.190471	0.329208	0.932535	0.388032	0.358697	0.119455	0.232033	0.341313	0.575628	0.350945	0.994814	1.10412	0.678592	1.59912	1.49226	1.1199	1.49255	1.20477	1.10373	0.169224	1.26611	1.0068	1.5949	1.21727	1.34102	1.26703	3.03563	1.13181	3.33802	3.00844	3.18503	2.812	2.70471	2.20286	2.76098
Smad3 Ser423,Ser425	1.64296	1.34604	1.25238	1.36537	1.14272	1.30032	1.62755	1.54389	1.29862	1.22601	0.97717	1.41074	2.20847	1.45211	1.41187	1.62902	1.28233	1.0625	2.08968	1.98586	1.04832	2.49752	1.77729	1.3871	1.72124	1.62175	0.841875	1.41704	1.87215	1.04175	2.52854	2.52276	1.18229	1.67459	1.54626	0.834629	1.79607	1.23769	0.796821	1.74313	2.17476	0.858362	2.5714	2.19013	1.53544	2.47581	2.06565	1.21501	2.64563
Tsc-2 (Tuberin)	0.0763255	0.0824783	0.0870086	0.0525963	0.0869559	0.0782278	0.0795197	0.0687321	0.0900723	0.111533	0.0873856	0.0803359	0.0836713	0.103437	0.0803293	0.0860901	0.0751943	0.0725981	0.0519455	0.0600802	0.0699115	0.0466066	0.062788	0.0626421	0.0808121	0.0735855	0.0560913	0.0489154	0.0570535	0.0692844	0.0626238	0.0699904	0.060629	0.057856	0.0664436	0.0468587	0.0803976	0.0727832	0.0658252	0.0747899	0.0873189	0.0737969	0.0745723	0.072421	0.0705001	0.0814173	0.0838768	0.0754006	0.0619226
VEGFR Tyr1175	0.0517764	0.0401647	0.0332903	0.0231104	0.0375984	0.0331895	0.0443075	0.0581618	0.0595893	0.0391243	0.036936	0.0240462	0.0461717	0.0511938	0.0367723	0.0516614	0.0777126	0.0292482	0.0371508	0.0354296	0.0391693	0.0601489	0.0742097	0.0510653	0.0865766	0.0323036	0.0308142	0.0446748	0.0409436	0.0387378	0.0753699	0.0588258	0.467672	0.174065	0.282988	0.389141	0.561758	0.595159	0.520473	0.547082	0.529616	0.131815	0.302696	0.281976	0.314972	0.406595	0.417111	0.35816	0.134042
VEGFR Tyr1175	0.0152347	0.0111742	0.00990182	0.00407676	-0.0010091	0.00746842	0.0110061	0.016432	0.0106443	0.00987647	0.00661407	0.00518379	0.00768282	0.0102605	0.00960531	0.00723539	0.00928689	0.00774598	0.00607689	0.00775762	0.0100683	0.0141241	0.00747447	0.01072	0.0143023	0.0092415	0.00886323	0.00902785	0.00909886	0.00957555	0.00761594	0.00743513	0.0101154	0.0100658	0.0131175	0.0176491	0.0105775	0.00962713	0.00876514	0.00823554	0.014883	0.00935158	0.0111025	0.0122215	0.0104541	0.0162515	0.0130279	0.011876	0.0189219
Bax	0.134568	0.136682	0.112481	0.0841032	0.102129	0.0961755	0.119319	0.142757	0.148778	0.135598	0.131738	0.129612	0.147111	0.154006	0.130919	0.145486	0.156198	0.12434	0.141153	0.124714	0.139518	0.166361	0.148219	0.125857	0.186432	0.138708	0.110092	0.156084	0.143932	0.127059	0.182147	0.137172	0.0818739	0.13562	0.0960897	0.0808206	0.108871	0.0909684	0.0881636	0.102112	0.138016	0.0942372	0.12542	0.11422	0.101862	0.112436	0.104945	0.0912622	0.125085
Bcl-x	0.0581349	0.106049	0.0517846	0.0661763	0.079904	0.049373	0.0599664	0.0656597	0.0721774	0.0706623	0.0950391	0.0594909	0.10651	0.133899	0.135332	0.302173	0.041845	0.031766	0.0352369	0.0328843	0.0295975	0.0413635	0.0437333	0.03113	0.0350708	0.0361863	0.0322471	0.0439695	0.0353797	0.0285078	0.042801	0.041287	0.037363	0.030126	0.0295423	0.0256175	0.0331098	0.0446721	0.0260498	0.0351407	0.0470663	0.0307662	0.0426059	0.0365098	0.0261119	0.039576	0.0512205	0.0286019	0.0438396
PKA RII Ser96	0.0647461	0.0638857	0.0677239	0.0531666	0.0628064	0.0404933	0.0553003	0.063389	0.0627226	0.0550578	0.116078	0.068302	0.0671719	0.0613104	0.0582371	0.0547357	0.049922	0.0407569	0.0563476	0.0674712	0.0933366	0.056586	0.0635402	0.0715129	0.0607466	0.0517497	0.047964	0.058018	0.0505928	0.0465049	0.0635335	0.05435	0.0387423	0.0541616	0.052635	0.0309497	0.0579755	0.0508392	0.0471949	0.0541273	0.0557366	0.0586515	0.065985	0.0635966	0.0586946	0.0463665	0.0590829	0.0561811	0.0523959
Rb	0.0329152	0.0261236	0.02289	0.0259131	0.0272623	0.026845	0.0280993	0.0346286	0.0324664	0.0182567	0.0217145	0.0209435	0.0296496	0.0315457	0.0256898	0.0310283	0.00704445	0.00920539	0.0164802	0.00680865	0.00969472	0.0100192	0.016464	0.00724523	0.0103145	0.011275	0.0106641	0.0109974	0.00996386	0.0115687	0.0133271	0.0107418	0.0160665	0.0216314	0.0164192	0.0158753	0.0201294	0.025509	0.019302	0.0210188	0.0322585	0.019731	0.0295944	0.0219354	0.02363	0.0196777	0.0218166	0.0210473	0.0271096
NFkB p105/p50	0.273441	0.232555	0.24363	0.319537	0.262117	0.271466	0.232116	0.276401	0.322839	0.171885	0.135391	0.174558	0.165243	0.199076	0.172225	0.207559	0.184325	0.157386	0.184832	0.119092	0.111185	0.130895	0.144495	0.121027	0.191409	0.165882	0.178363	0.17929	0.171635	0.154398	0.239262	0.176908	0.13374	0.156518	0.157867	0.131256	0.171207	0.159653	0.141367	0.15847	0.274963	0.138077	0.193231	0.296293	0.155658	0.165134	0.104502	0.0681817	0.16434
mTOR Ser2481	0.440723	0.294049	0.245269	0.353966	0.336365	0.35271	0.424027	0.347848	0.265905	0.240677	0.194976	0.199407	0.22456	0.2948	0.230384	0.278747	0.30481	0.181644	0.196162	0.173164	0.152322	0.210725	0.251777	0.235891	0.271178	0.246483	0.239473	0.28643	0.311339	0.265423	0.288222	0.28726	0.223428	0.238053	0.272524	0.235992	0.294503	0.33189	0.286485	0.299533	0.359067	0.296339	0.34433	0.308856	0.220358	0.311041	0.315146	0.263916	0.415712
p21 CIP/WAF1 Thr145	0.23586	0.316649	1.39853	0.216707	0.370529	1.3511	0.262608	0.658388	0.807796	0.295436	0.472421	1.67856	0.303508	0.927317	1.34794	0.509477	1.14813	0.990705	0.428969	0.724825	2.24316	0.428618	1.04298	2.24131	0.736638	1.538	0.736809	0.725709	0.779928	1.55481	1.26711	1.22622	0.731018	1.20828	0.974131	0.650544	1.16587	0.985261	0.987483	0.999378	1.46923	0.755512	1.15422	1.50929	1.20963	1.14468	1.57907	1.1861	1.23636
Raf1 (C-12)	0.533038	0.481779	0.419278	0.496588	0.469761	0.431696	0.491531	0.518745	0.516859	0.486947	0.264227	0.292404	0.299412	0.477781	0.331461	0.452271	0.592648	0.462092	0.524431	0.303271	0.295173	0.390468	0.435458	0.415266	0.718775	0.536607	0.44708	0.693473	0.635239	0.576176	0.731958	0.576824	0.251786	0.297496	0.268656	0.224001	0.294672	0.272734	0.259701	0.286508	0.361834	0.273628	0.358858	0.369348	0.34904	0.336478	0.385265	0.294944	0.424419
p53	0.208145	0.215076	0.201294	0.177721	0.177142	0.192186	0.18986	0.174288	0.218831	0.148672	0.180479	0.295338	0.264091	0.232328	0.206999	0.241999	0.0632387	0.035009	0.029445	0.0375456	0.0540121	0.0511239	0.0495053	0.0417677	0.0696362	0.0689093	0.0669517	0.0656219	0.0556426	0.0469127	0.0393174	0.0596803	0.0205414	0.033017	0.0227692	0.0187845	0.0201099	0.0201515	0.0166257	0.0205075	0.0266779	0.0168443	0.0170273	0.0173947	0.0164626	0.0414295	0.0142387	0.0241112	0.0455343
CREB Ser133	0.0394711	0.0405003	0.0375715	0.0337288	0.0313246	0.0195997	0.044944	0.0418289	0.0416698	0.0756432	0.0656152	0.0602965	0.0967702	0.0643767	0.0884738	0.0738785	0.0415296	0.0475876	0.0383302	0.0472677	0.0523087	0.0613796	0.0756664	0.0616801	0.0415569	0.0406124	0.0337628	0.0355202	0.039501	0.0343649	0.0307404	0.0297648	0.0257173	0.0426116	0.0454781	0.0236226	0.0373856	0.0404133	0.0352004	0.0192617	0.0400309	0.0305338	0.0285771	0.0449219	0.039997	0.0380756	0.0252726	0.0259456	0.0423841
4E-BP1 Thr37,Thr46	0.00715573	0.00874261	0.00668062	0.00883302	0.00257431	0.000482291	0.00758414	0.00549095	0.00662007	0.0136057	0.00783681	0.0077096	0.0082832	0.00685506	0.00653335	0.00941438	0.0108635	0.0126473	0.0126648	0.0113392	0.00654405	0.0111198	0.0109429	0.00664879	0.0145663	0.0135273	0.00973704	0.0128585	0.0165743	0.0110008	0.0127829	0.0089995	0.00949924	0.0218998	0.00958783	0.0101621	0.00528795	0.00899853	0.0064982	0.00751837	0.0119313	0.00745462	0.00835757	0.00923907	0.0210132	0.00970771	0.0058466	0.00555139	0.00455338
AMPK alpha	0.0103908	0.0126081	0.0109061	0.00525401	0.00339153	0.00424978	0.0114341	0.010554	0.00874452	0.0120383	0.00911359	0.0115142	0.00824066	0.00932462	0.00820437	0.0240262	0.0105938	0.00965403	0.00848533	0.0120247	0.00852056	0.00820226	0.0114009	0.00879284	0.0105959	0.0114312	0.00576112	0.0102004	0.0145302	0.00804183	0.0146209	0.0115355	0.00824219	0.0101562	0.0104902	0.0100506	0.00644475	0.00951258	0.0144275	0.00745047	0.0101381	0.00880952	0.00897447	0.00915643	0.010004	0.0119543	0.0105481	0.0100482	0.0101496
Aurora A/B/C Thr288/Thr232/Thr198	0.0156974	0.0150286	0.0112381	0.00439505	0.00659013	0.00245738	0.012243	0.0125169	0.0103888	0.0100321	0.00377869	0.00630407	0.00727476	0.00896648	0.00955851	0.00927992	0.0289512	0.0182218	0.0166028	0.0151241	0.00729939	0.0258544	0.017508	0.0149755	0.0151365	0.00796681	0.00840096	0.0160752	0.0175032	0.0138367	0.0193651	0.0177357	0.0134743	0.0167176	0.00897172	0.00672267	0.00972545	0.00989924	0.0109296	0.0114669	0.00924425	0.00912351	0.0151066	0.0113645	0.0115911	0.0102484	0.0108774	0.0109763	0.0127939
Bad Ser136	0.0399306	0.0354809	0.0181824	0.0206068	0.0208071	0.00974941	0.0257249	0.0345659	0.0190298	0.0211395	0.0242886	0.0158695	0.0248645	0.029476	0.0145224	0.0262738	0.0332122	0.0184109	0.029427	0.0192812	0.0131415	0.0400853	0.0194192	0.0203015	0.0285775	0.0256207	0.0214641	0.02772	0.0188351	0.0202008	0.0301805	0.0262438	0.0187692	0.0207958	0.0222536	0.0110389	0.0202418	0.0184996	0.0194499	0.0184354	0.0237187	0.0224174	0.0254922	0.0185234	0.0199123	0.0192965	0.0215795	0.0199313	0.0164163
beta-Catenin Thr41,Ser45	0.0548541	0.044269	0.0494403	0.0325064	0.0314593	0.0304719	0.0529306	0.0454677	0.0518252	0.0524208	0.0454401	0.0425455	0.0493733	0.0518676	0.0439789	0.0607293	0.0616204	0.0466257	0.0500506	0.0660264	0.053041	0.0679055	0.0624057	0.0692547	0.0594306	0.0373772	0.0337796	0.0468412	0.0457774	0.0376175	0.05239	0.0405178	0.0631245	0.0447232	0.0560922	0.0535615	0.0761095	0.0822726	0.055916	0.0956135	0.0874167	0.043576	0.0725305	0.0728887	0.0681598	0.0793899	0.0660266	0.0466234	0.069644
cdc25c Ser216	0.0475968	0.0473046	0.0378057	0.043358	0.0417858	0.0364609	0.0359739	0.0457268	0.0325576	0.0416044	0.0323903	0.0373713	0.0353656	0.0408559	0.0360827	0.0458686	0.0357428	0.0371955	0.0371406	0.0395276	0.0404198	0.0463976	0.0347013	0.0308838	0.0311342	0.0308294	0.0295246	0.0346317	0.026732	0.0290251	0.0359145	0.0268546	0.022247	0.0271459	0.0201362	0.0162068	0.0336417	0.0231942	0.0186538	0.034929	0.0275859	0.016277	0.0297605	0.0300297	0.0171574	0.0377198	0.0261131	0.0254697	0.0373996
Chk2 Thr68	0.131971	0.1211	0.117532	0.118006	0.126114	0.083704	0.107486	0.113032	0.0951656	0.117896	0.108488	0.0849982	0.107346	0.141933	0.109037	0.130581	0.132899	0.106849	0.135924	0.110732	0.0909306	0.141446	0.115931	0.091441	0.145662	0.119262	0.112341	0.131337	0.118436	0.112338	0.160296	0.12321	0.132871	0.147238	0.143682	0.0989907	0.171183	0.114732	0.0867209	0.138925	0.139318	0.0898591	0.14009	0.132311	0.105547	0.130886	0.106608	0.0976515	0.114824
CREB	0.0182881	0.0174982	0.0165444	0.0206186	0.0180613	0.0136364	0.016232	0.0116118	0.0102291	0.0173436	0.0185721	0.0214573	0.0248675	0.0192635	0.0181228	0.0178946	0.0109995	0.0130644	0.0114037	0.0126236	0.0109583	0.0171243	0.0148589	0.0130709	0.0160407	0.016065	0.00696417	0.0178702	0.0102702	0.00916271	0.0148366	0.0127542	0.00914741	0.0119312	0.0141211	0.00898811	0.0119611	0.0145522	0.0110396	0.00880553	0.0175154	0.0107143	0.0131654	0.0212148	0.0054754	0.0120945	0.013924	0.00728738	0.0153444
E-Cadherin	0.0287005	0.025223	0.0186408	0.021701	0.0234769	0.0165261	0.0195673	0.0276878	0.0271601	0.0213319	0.0160707	0.0164469	0.022529	0.0203192	0.0211068	0.0244679	0.0149447	0.0116543	0.0125051	0.0112108	0.00601244	0.0124044	0.0152013	0.0108032	0.0144552	0.00904424	0.0124326	0.0108056	0.0153226	0.0103591	0.0132487	0.0118187	0.0173863	0.0157103	0.0152501	0.0205961	0.0170655	0.0196093	0.0129079	0.0182126	0.0234889	0.0164683	0.0205424	0.0198572	0.0539676	0.0213239	0.0268313	0.0353558	0.0450014
ErbB-2/Her2/EGFR Tyr1248/Tyr1173	0.074064	0.0476326	0.0444558	0.0444626	0.0563598	0.0513596	0.0516432	0.0673177	0.0533846	0.0479578	0.0327402	0.0423906	0.0455562	0.0503996	0.0353001	0.0597652	0.0530314	0.0221889	0.0256444	0.0244341	0.0383875	0.043313	0.0456563	0.0436882	0.0509485	0.0276039	0.0213578	0.0257697	0.0316687	0.0395847	0.0603833	0.0561631	0.853682	0.311092	0.675563	0.847988	0.889812	1.09307	1.02625	1.53852	0.896574	0.326909	0.560878	0.494621	0.443407	0.761501	0.830918	0.812615	0.273626
HSP27 (HSPB1) Ser78	0.0931772	0.0988621	0.0873032	0.0778815	0.0977767	0.0815115	0.0875675	0.0942769	0.0948333	0.119168	0.0919828	0.0930711	0.0903115	0.120197	0.0894466	0.113526	0.084828	0.0658963	0.0701857	0.0583141	0.0544777	0.0729332	0.0739915	0.0631643	0.0845728	0.0723412	0.0559414	0.0674356	0.0750905	0.0670239	0.084128	0.0877935	0.0606766	0.189268	0.106053	0.0514606	0.169303	0.117907	0.0778081	0.121811	0.160445	0.0856007	0.102861	0.121612	0.0679199	0.108903	0.0820143	0.051567	0.0734699
IKK alpha/beta Ser176/Ser177	0.0183023	0.0155398	0.00785942	0.0113178	0.0122192	0.00762776	0.00890635	0.0105992	0.0117524	0.0138986	0.0163367	0.0144128	0.0142695	0.0137689	0.0113826	0.0133295	0.0115147	0.00837336	0.016674	0.0102898	0.00971124	0.0150522	0.0130376	0.0122267	0.0174736	0.0102465	0.0129773	0.0125703	0.0116193	0.0100673	0.0168853	0.0203817	0.0229621	0.0156859	0.0183341	0.0136969	0.0180554	0.0155441	0.0160336	-0.000845333	0.00134306	0.152402	0.00821224	0.00432503	0.00835117	0.00127421	0.0011919	0.00236586	0.00242487
MSK1 Ser376	0.0567409	0.0523183	0.0464805	0.0520698	0.0541479	0.055628	0.0470474	0.0548542	0.0718602	0.0586111	0.0251677	0.0264313	0.0208627	0.0567665	0.0689823	0.0448965	0.0320026	0.0231196	0.0278999	0.0168801	0.0220967	0.0214014	0.0246148	0.0220217	0.0387477	0.0284713	0.0259268	0.0301474	0.0264895	0.0291991	0.0371429	0.0297858	0.137464	0.13254	0.12711	0.105107	0.123695	0.110703	0.106657	0.130093	0.212079	0.122954	0.200702	0.174425	0.198028	0.180758	0.202847	0.176441	0.0673866
mTOR	0.0632028	0.0632543	0.0630621	0.0548566	0.0543211	0.0457658	0.0480683	0.0604883	0.063332	0.0550138	0.0636647	0.0608247	0.0639608	0.0614402	0.0504254	0.0560309	0.0555546	0.0393059	0.050514	0.0401858	0.0317358	0.0417077	0.037273	0.044795	0.0816156	0.0772112	0.04492	0.074096	0.0589804	0.0496117	0.070738	0.0517737	0.0563393	0.0698338	0.0585965	0.0443306	0.0754437	0.0680576	0.056941	0.0637129	0.0877224	0.0821461	0.0651997	0.0712972	0.0806527	0.098623	0.0839992	0.0582074	0.0559982
mTOR Ser2448	1.78404	1.99735	1.94531	1.3541	2.15309	2.12996	1.74223	2.2647	2.83988	1.44954	1.31821	1.57997	2.03145	2.26968	1.55013	2.10934	1.60006	1.07358	1.488	1.40136	0.804535	1.63007	1.30537	0.886924	1.65796	1.54771	0.927213	1.31916	1.91883	1.07739	1.32153	1.69647	1.4642	1.41769	1.96097	1.39761	1.6664	1.945	1.60484	1.45865	2.77133	1.76309	1.79259	2.46488	1.96973	1.54215	2.45964	2.47001	0.999956
NFkB p65 Ser536	0.0212094	0.0190214	0.0161416	0.0151965	0.015885	0.0138541	0.0169924	0.0148676	0.0132427	0.021507	0.0211415	0.0123207	0.02214	0.0177996	0.0223511	0.0211795	0.0248053	0.0252193	0.021299	0.0344306	0.0444211	0.0463253	0.0416375	0.0346669	0.02348	0.0225588	0.0193056	0.02164	0.0238131	0.0251115	0.0287191	0.0194723	0.0162001	0.0215287	0.0117846	0.0184032	0.0304288	0.0218541	0.0224473	0.030116	0.0243169	0.0230908	0.0334998	0.0253748	0.0228897	0.0310355	0.0293373	0.0217845	0.017092
p70 S6 Kinase	0.13957	0.104764	0.0922642	0.117159	0.110053	0.115922	0.133166	0.126764	0.147692	0.153279	0.161827	0.0655509	0.193436	0.133153	0.0716094	0.137091	0.0752665	0.0595968	0.0686273	0.0267791	0.0419796	0.0436415	0.0491415	0.0684535	0.113947	0.0978579	0.0766479	0.112645	0.0949981	0.0808529	0.110493	0.0883115	0.0835432	0.105375	0.104709	0.0637694	0.12723	0.116793	0.100019	0.114828	0.190866	0.12771	0.187014	0.179919	0.152406	0.175861	0.190386	0.145646	0.948121
p90 S6 kinase (Rsk1-3) Thr359,Ser363	0.263833	0.254836	0.177811	0.208085	0.212492	0.139407	0.184737	0.187438	0.186076	0.195098	0.143007	0.134265	0.198969	0.226869	0.179164	0.258121	0.182028	0.149479	0.186452	0.138815	0.109229	0.188183	0.159302	0.128093	0.208053	0.164332	0.107706	0.201539	0.162594	0.139851	0.217913	0.149418	0.165044	0.203309	0.212608	0.14427	0.212857	0.17471	0.166617	0.174425	0.219073	0.188962	0.241208	0.212809	0.162154	0.220368	0.212056	0.24769	0.190993
PDK-1 Ser241	0.10926	0.104413	0.0919391	0.106358	0.0955364	0.0884927	0.105039	0.104077	0.122866	0.111304	0.0552529	0.0756642	0.0616003	0.0895433	0.0777953	0.0810978	0.0810154	0.0650892	0.0688821	0.0385971	0.0391161	0.0466517	0.0741168	0.0544267	0.096594	0.0942755	0.0718147	0.0876668	0.0811775	0.0826024	0.0981529	0.0895632	0.157298	0.18071	0.186331	0.160553	0.167532	0.180576	0.178494	0.20094	0.195216	0.289708	0.186239	0.193066	0.176779	0.205625	0.193519	0.181968	0.14158
PKC-zeta	0.0186464	0.0161348	0.0198487	0.0144497	0.0153634	0.0130677	0.0170358	0.0194692	0.0145086	0.0145659	0.0120073	0.0142194	0.0085859	0.0170391	0.014967	0.00965611	0.0145589	0.00984258	0.00838967	0.00451419	0.0114305	0.0122012	0.0130588	0.0146529	0.0124199	0.0115166	0.00759527	0.01189	0.0113235	0.0113577	0.0123314	0.0136334	0.0164138	0.0207	0.0165082	0.0180388	0.0209544	0.0167394	0.0116468	0.0236086	0.027668	0.0163394	0.0222247	0.0184187	0.0182419	0.0237055	0.0180262	0.0192376	0.033271
PKC-zeta/lambda Thr410/403	0.912278	0.99471	0.841388	0.784256	0.827935	0.80841	0.834364	0.919882	1.0169	0.962779	0.297997	0.301348	0.335292	0.512425	0.363157	0.584617	0.462904	0.354778	0.311863	0.157878	0.13949	0.16666	0.18182	0.191963	0.465832	0.38544	0.343852	0.404518	0.404696	0.356807	0.519258	0.49943	1.73312	1.98172	1.90774	1.51195	1.60995	1.81248	1.58683	1.61053	2.01451	1.62007	2.06456	1.87528	1.85125	1.87911	1.8365	1.6123	0.925027
PLC-gamma1 Tyr783	0.0469405	0.0203764	0.018269	0.0265235	0.03366	0.0365783	0.0489463	0.0511784	0.0553293	0.0248386	0.0235451	0.0205612	0.0377347	0.0533598	0.0359778	0.0482455	0.104757	0.023633	0.0378804	0.0426613	0.0518385	0.0770622	0.0960499	0.0719076	0.100081	0.0248859	0.0317461	0.0373199	0.0585907	0.0546847	0.095558	0.0934528	1.03938	0.385845	0.85018	1.02532	1.22865	1.22826	0.991952	1.52712	1.00955	0.312937	0.676337	0.711457	0.530101	0.824286	0.8155	0.585406	0.22507
PTEN Ser380,Thr382,Thr383	0.414553	0.497803	0.441976	0.475285	0.470236	0.437733	0.460298	0.501694	0.559092	0.62624	0.260936	0.275925	0.278589	0.436875	0.312468	0.463895	0.198634	0.14512	0.172711	0.123837	0.130481	0.150458	0.162138	0.147447	0.248045	0.214517	0.178977	0.147659	0.190233	0.184721	0.221522	0.193488	0.339142	0.39785	0.390006	0.288476	0.405391	0.397536	0.326498	0.418977	0.563328	0.419417	0.493654	0.488626	0.438776	0.439678	0.415669	0.366528	0.462306
Rap1	0.785442	1.41264	1.00908	0.0189674	0.0178231	0.0120199	0.0144934	0.0161393	0.0130547	0.0149229	0.0170574	0.00943841	0.0157983	0.024177	0.0155213	0.0163976	0.0217563	0.0163175	0.0150191	0.0167384	0.014731	0.0213027	0.019496	0.0242954	0.0168669	0.0196028	0.0155921	0.0269253	0.0224131	0.0190521	0.0241029	0.0241079	0.0168806	0.0131066	0.0197894	0.0168553	0.0146005	0.018974	0.0189835	0.00941424	0.0341776	0.0219763	0.0183221	0.0175502	0.0195194	0.017257	0.0179267	0.0175782	0.0146851
S6 Ribosomal Protein	0.157882	0.218155	0.114296	0.0150479	0.0119976	0.0129471	0.0164451	0.0190563	0.016091	0.0204223	0.0159868	0.0122157	0.0214221	0.0182453	0.00934256	0.0226261	0.0123334	0.0133032	0.0331587	0.00918355	0.0089193	0.00880911	0.0105922	0.0114845	0.0147601	0.0157931	0.0115794	0.0134253	0.0105151	0.00893702	0.0130718	0.0121743	0.0216934	0.0141546	0.0172729	0.0127027	0.0167754	0.0209455	0.0165626	0.0217264	0.0213482	0.00999234	0.0130635	0.0232121	0.0200002	0.0229126	0.0206521	0.0204629	0.0169756
S6 Ribosomal protein Ser240,Ser244	0.407966	-0.135518	-0.22686	0.19183	0.455881	0.625916	0.446644	0.829827	0.558999	0.0722623	0.175703	0.0814065	0.169855	0.337152	0.228151	0.322194	0.817154	0.211119	0.226774	0.0782248	0.160056	0.189168	0.351012	0.254174	0.552609	0.699267	0.410434	1.12231	1.07621	0.69388	0.91879	0.7276	0.751536	0.0935253	0.818402	0.611496	1.04422	0.670891	0.676805	0.794933	1.52458	0.374658	1.65182	1.84224	1.88025	1.43121	1.40915	0.993963	1.76616
SHP2 Tyr542	0.683858	1.04447	1.38962	0.033103	0.0497288	0.0740586	0.102065	0.107604	0.10311	0.0223233	0.0333031	0.0336956	0.0823979	0.0829903	0.0742841	0.118794	0.232263	0.0298702	0.0546758	0.0641982	0.151397	0.196636	0.198092	0.134056	0.22109	0.0267205	0.0420302	0.0608403	0.0942843	0.0959566	0.191326	0.215067	0.574732	0.259201	0.378528	0.47383	0.691843	0.794515	0.60681	0.889716	0.68313	0.180945	0.398658	0.398922	0.386468	0.672556	0.575332	0.572968	0.35649
Smad2 Ser465,Ser467	1.04749	3.79171	1.26322	0.0843382	0.0960399	0.0868157	0.0701478	0.0772792	0.0780181	0.0732411	0.0663149	0.0649983	0.0728862	0.0746118	0.0671464	0.0840376	0.07398	0.0625627	0.0842676	0.065308	0.065831	0.0802428	0.0725522	0.0726374	0.0855545	0.0791546	0.0579569	0.081649	0.0727471	0.0640961	0.0753182	0.0835962	0.100106	0.0881507	0.0918218	0.0823494	0.0954992	0.100917	0.0976782	0.092209	0.120323	0.101317	0.102078	0.100792	0.111142	0.106555	0.113981	0.113379	0.0991359
Survivin	0.512875	0.538635	0.822808	0.486481	0.407833	0.894954	0.560364	0.563536	0.735959	0.980981	0.640152	0.494695	0.811368	0.72063	0.593063	0.676572	0.800344	0.965247	0.760295	0.635062	0.743538	0.756377	0.712572	0.720339	0.862776	0.548946	0.975663	0.604662	0.595528	0.742883	0.769168	0.648754	1.17808	0.743786	0.777863	0.907835	0.656414	0.765946	0.7252	0.777398	0.829863	1.01729	0.676899	0.738764	0.71823	0.631655	0.793947	0.62835	0.378405
Bak	0.196426	0.145439	0.136024	0.153926	0.131142	0.148278	0.115975	0.124347	0.266067	0.181934	0.205197	0.274699	0.202485	0.189772	0.156946	0.206522	0.148803	0.116824	0.16363	0.129605	0.174176	0.159094	0.147013	0.137394	0.189069	0.20042	0.162861	0.192664	0.160238	0.187216	0.185965	0.156084	0.171273	0.183317	0.148218	0.131878	0.197519	0.136786	0.125979	0.178827	0.190182	0.155836	0.176111	0.194257	0.161567	0.155798	0.173675	0.137448	0.143791
Bim	0.141551	0.159309	0.141642	0.165928	0.138163	0.12728	0.13019	0.137814	0.161497	0.215999	0.160692	0.146102	0.138481	0.181624	0.135775	0.182462	0.19665	0.188476	0.168993	0.149004	0.138775	0.160125	0.170742	0.157643	0.243876	0.217675	0.164612	0.267339	0.205712	0.160951	0.247259	0.200984	0.180639	0.187961	0.185456	0.127316	0.189383	0.190828	0.153182	0.204922	0.227916	0.19749	0.239989	0.211006	0.205748	0.200206	0.186996	0.175985	0.208559
c-Jun N-term	0.0604112	0.0750272	0.0461776	0.0441345	0.0458478	0.0547572	0.0388972	0.0540184	0.0632488	0.0409938	0.0318324	0.0486273	0.0415702	0.05588	0.0539619	0.0540604	0.062219	0.0632701	0.0475301	0.0361717	0.035256	0.0456139	0.0491681	0.0455656	0.0751288	0.0601235	0.070705	0.0780777	0.0774916	0.0557216	0.0918336	0.0612241	0.034218	0.0416299	0.0342388	0.0240702	0.030622	0.0353012	0.0364652	0.0351487	0.0500375	0.0495592	0.0400994	0.0435304	0.0461972	0.0434196	0.041952	0.0416633	0.0487855
c-Myc Thr58,Ser62	0.564032	0.533421	0.467319	0.632101	0.565047	0.523578	0.577312	0.560216	0.496678	0.589803	0.559677	0.492216	0.615314	0.530523	0.488869	0.653013	0.515041	0.44466	0.553285	0.493956	0.39702	0.486185	0.542078	0.452101	0.521788	0.514393	0.567607	0.504876	0.486872	0.418855	0.513311	0.472446	0.435681	0.478934	0.42529	0.402637	0.434267	0.478819	0.452107	0.487652	0.549927	0.525756	0.520796	0.507073	0.455483	0.457491	0.493554	0.527109	0.510053
ATM	0.0907464	0.135886	0.0484249	0.0571731	0.0575924	0.0547379	0.0531016	0.0698767	0.0676066	0.0620376	0.0464173	0.0461403	0.0437713	0.0801164	0.0423538	0.0804839	0.0803806	0.0547874	0.0584109	0.0338485	0.0370586	0.0486364	0.0534027	0.0514511	0.082767	0.0713283	0.0564621	0.0751298	0.061448	0.0578401	0.0662444	0.0680843	0.0568445	0.0557547	0.0723318	0.0451468	0.0700612	0.0561482	0.0395818	0.0609039	0.0807113	0.052034	0.0933611	0.0764871	0.0784459	0.126798	0.0907691	0.0744596	0.0927352
GFAP	0.0907394	0.0755337	0.0969138	0.0887666	0.0659953	0.0721592	0.0875783	0.101415	0.0946428	0.102341	0.0795817	0.0710738	0.122727	0.120421	0.0652832	0.111129	0.0970928	0.0862363	0.0974218	0.0843367	0.0779163	0.103263	0.0871045	0.0926132	0.136373	0.118317	0.0905507	0.127143	0.116176	0.094025	0.131116	0.1103	0.0762663	0.106034	0.0889145	0.0706469	0.101331	0.0935736	0.0928518	0.0705539	0.109584	0.0897201	0.121759	0.113806	0.0902125	0.11553	0.10974	0.0980511	0.126215
4E-BP1 Ser65	0.161817	0.162008	0.179645	0.1433	0.142666	0.121398	0.16147	0.164301	0.178556	0.186747	0.168777	0.162412	0.168198	0.208786	0.17719	0.181474	0.185447	0.17056	0.16241	0.135631	0.130292	0.164417	0.163286	0.130958	0.161272	0.145776	0.126419	0.148623	0.161896	0.143274	0.163945	0.159161	0.114253	0.151752	0.148383	0.115508	0.156234	0.15192	0.133968	0.138418	0.212438	0.144223	0.18317	0.19894	0.182709	0.190333	0.178233	0.159029	0.196974
Akt	0.478414	0.411851	0.452447	0.427859	0.371188	0.413607	0.387429	0.442244	0.530501	0.51771	0.250883	0.261879	0.225562	0.43834	0.231009	0.356	0.281915	0.23921	0.287698	0.147478	0.155931	0.192936	0.226404	0.217552	0.49871	0.33806	0.305593	0.379451	0.286646	0.28458	0.419013	0.32244	0.362616	0.443344	0.40159	0.318789	0.43598	0.46572	0.413254	0.413569	0.555098	0.512105	0.592938	0.557102	0.534974	0.475268	0.526074	0.468163	0.394712
Akt Ser473	0.134494	0.0924278	0.0823524	0.0948557	0.10929	0.105932	0.120524	0.116482	0.0498266	0.0514046	0.0517693	0.0357386	0.0413296	0.0631385	0.0575997	0.0606263	0.886869	0.524972	0.491248	0.318026	0.415743	0.552877	0.649539	0.572133	0.644232	0.941632	0.760254	1.15688	1.2236	0.919389	1.13252	1.04414	0.419087	0.111256	0.406016	0.395751	0.485693	0.493714	0.457377	0.558679	0.524261	0.19956	0.457899	0.421292	0.311071	0.411006	0.455624	0.379366	1.19158
Akt Thr308	0.0535358	0.0531681	0.0352121	0.0488438	0.0505024	0.0418444	0.0490203	0.0516281	0.0273751	0.0374762	0.0348907	0.0236147	0.044012	0.040105	0.025031	0.0395665	0.233263	0.115469	0.100314	0.114638	0.101059	0.124991	0.144354	0.144044	0.14343	0.197853	0.168864	0.263103	0.262757	0.193515	0.236738	0.255345	0.0954251	0.0450167	0.107309	0.0916188	0.123433	0.114678	0.0924686	0.130338	0.0976327	0.0529071	0.0926661	0.0888019	0.0771093	0.0902938	0.0939805	0.0788776	0.708878
AMPK alpha Thr172	0.448329	0.462906	0.327432	0.373361	0.330285	0.281155	0.255257	0.339222	0.672094	0.590741	0.221091	0.221327	0.259536	0.489919	0.25655	0.565218	0.320921	0.200395	0.202093	0.105623	0.132062	0.165046	0.166709	0.18021	0.311184	0.209855	0.168874	0.236762	0.207906	0.204022	0.310992	0.269255	0.218222	0.195461	0.210039	0.16507	0.219708	0.232475	0.175288	0.198156	0.403342	0.311141	0.392402	0.378053	0.349265	0.34486	0.361065	0.328389	0.33044
Bad Ser112	0.110676	0.0836084	0.0749103	0.123223	0.112408	0.0918179	0.131579	0.137764	0.128964	0.115655	0.0978704	0.0901298	0.116053	0.11759	0.094295	0.120163	0.117165	0.0876438	0.116904	0.0944689	0.0921975	0.126431	0.120116	0.099321	0.170822	0.103995	0.0972235	0.15526	0.123708	0.100352	0.125558	0.122305	0.0772197	0.0808731	0.106039	0.0824764	0.0982175	0.105868	0.0888294	0.132802	0.16534	0.103051	0.114135	0.127948	0.107732	0.123073	0.130787	0.110991	0.116473
beta-Catenin	0.444191	0.365775	0.330172	0.255294	0.324865	0.28149	0.386873	0.385636	0.360929	0.747126	0.63895	0.567282	0.507503	0.516689	0.487248	0.379627	1.4954	1.23258	1.31832	0.974793	0.930648	1.38224	1.08937	0.922469	1.77	1.34357	1.20055	0.576911	1.65335	1.70117	1.13557	1.47973	0.225183	0.0946795	0.0839901	0.274347	0.0904426	0.102603	0.231031	0.112555	0.112	0.157844	0.0754602	0.105191	0.158739	0.107676	0.0922046	0.142165	0.925221
Bim Ser69	0.0315232	0.0303774	0.0290463	0.0324816	0.0346854	0.0271508	0.0302964	0.0342294	0.0333801	0.037856	0.03487	0.0415087	0.0245817	0.0392006	0.0284048	0.0335787	0.0303055	0.0285897	0.0390841	0.0224307	0.0215251	0.0302094	0.0336481	0.0250862	0.0410499	0.0359794	0.0269587	0.031345	0.0320328	0.0273592	0.0326745	0.0333265	0.0323524	0.0377406	0.0417152	0.0333514	0.0296906	0.0401953	0.0333263	0.0326799	0.0496264	0.0410605	0.0568034	0.0418488	0.0423326	0.0421642	0.0369961	0.028332	0.0332698
Caspase 3	0.108788	0.194361	0.198599	0.107983	0.15554	0.148921	0.182229	0.107201	0.163922	0.128055	0.104493	0.0961505	0.131809	0.192591	0.0847175	0.192239	0.116092	0.0872466	0.11848	0.0607704	0.0610923	0.108912	0.0954139	0.0874314	0.104565	0.135626	0.0823397	0.115909	0.0706569	0.0849473	0.110739	0.0879298	0.051852	0.0819318	0.0625482	0.0442708	0.0603551	0.0839467	0.0627035	0.057653	0.0869649	0.0997437	0.0870102	0.0713817	0.0670426	0.0909399	0.0842835	0.0826823	0.10598
Caspase 3 Asp175	0.0101083	0.0097453	0.00603479	0.00740427	0.00688444	0.00559189	0.00769707	0.00896384	0.00728744	0.00811449	0.00842311	0.0121466	0.00610475	0.007201	0.00908125	0.0115512	0.0103726	0.0104223	0.0116724	0.0102428	0.0115269	0.013859	0.0119846	0.0091503	0.0136093	0.014705	0.0108644	0.0152163	0.0153944	0.0141848	0.0147463	0.0132058	0.010409	0.0100644	0.00841364	0.00738867	0.00997585	0.0109592	0.00658604	0.00764056	0.0109272	0.0108257	0.0087437	0.0113268	0.0095753	0.00813439	0.00967603	0.00591567	0.011434
cdc25A	0.0237505	0.0251977	0.0177629	0.0236911	0.0200583	0.0179561	0.0319317	0.0246535	0.0186332	0.0231342	0.0191302	0.023508	0.014516	0.0198875	0.0142918	0.0231217	0.0224006	0.0144273	0.0256101	0.0159094	0.018756	0.0211971	0.0189365	0.0175689	0.0296906	0.0252396	0.0173875	0.0221653	0.0220137	0.014936	0.0275715	0.0210632	0.012302	0.0200555	0.0140399	0.0102417	0.0183841	0.0175358	0.0173097	0.0197491	0.0251823	0.0135456	0.0192857	0.0187811	0.0161102	0.0189986	0.0154447	0.0172316	0.0195364
Chk1 Ser345	0.550562	0.429287	0.45519	0.451396	0.510198	0.493719	0.523799	0.590628	0.548929	0.545294	0.29029	0.222433	0.404295	0.48339	0.565309	0.630419	0.368032	0.504475	0.214409	0.0896177	0.362384	0.246411	0.266036	0.461991	0.362326	0.339772	0.369089	0.46332	0.425914	0.440503	0.57856	0.50478	0.792554	0.862962	0.824129	0.692699	0.958277	0.949906	0.818361	0.885131	0.998749	0.847179	0.873293	0.912507	0.815315	0.874819	0.911182	0.896349	0.715617
CrkL Tyr207	0.028419	0.0136051	0.0119233	0.00736541	0.0106372	0.0137465	0.0207416	0.0202367	0.020955	0.00748252	0.0182812	0.022892	0.0315504	0.0232854	0.0222276	0.0283508	0.0361683	0.013439	0.0133759	0.0239918	0.0354042	0.0378054	0.0997533	0.0306325	0.0345501	0.0154495	0.0110599	0.0173691	0.0256609	0.0163758	0.0255042	0.0234886	0.0129112	0.00814107	0.0121082	0.00341715	0.0236882	0.0203076	0.0142648	0.0221023	0.0245132	0.00499436	0.0260078	0.0184514	0.0192406	0.0256266	0.0187168	0.0315391	0.0306332
Cyclin D1 Thr286	0.132102	0.113778	0.10749	0.104093	0.114354	0.0987571	0.130829	0.131218	0.127482	0.118225	0.114136	0.0822716	0.0905684	0.118671	0.0977458	0.127662	0.0896233	0.0704123	0.0845462	0.0884429	0.0737006	0.0882799	0.0859427	0.0686097	0.0996044	0.0911756	0.0710821	0.104275	0.0970106	0.0744548	0.0890336	0.085498	0.0922778	0.102961	0.10035	0.0749242	0.112811	0.114421	0.109413	0.0945126	0.106161	0.0724771	0.0883487	0.097747	0.084523	0.107691	0.120884	0.119168	0.109698
ErbB-3/Her3/EGFR	0.0510139	0.0497881	0.0419447	0.0430657	0.039806	0.0408158	0.0471975	0.0537399	0.0472787	0.0612027	0.0513483	0.0370617	0.0336091	0.0527952	0.0330656	0.0462062	0.0318127	0.0371382	0.0381697	0.0389212	0.0301973	0.0338917	0.0383682	0.0364138	0.0447119	0.0379534	0.0338596	0.0458089	0.0384469	0.0417523	0.0532663	0.0462073	0.170251	0.0812521	0.124297	0.148121	0.201948	0.271866	0.202329	0.251872	0.195666	0.111262	0.135546	0.145202	0.141751	0.181047	0.209626	0.181897	0.085817
ErbB-3/Her3/EGFR Tyr1289	0.10046	0.0839272	0.116901	0.0876619	0.0668499	0.080207	0.102728	0.0967915	0.120101	0.0995799	0.0784998	0.066945	0.0936552	0.0959949	0.0961966	0.0970561	0.0669112	0.0671392	0.112866	0.0681218	0.0646286	0.0638382	0.0763531	0.0632757	0.0768643	0.0844385	0.152309	0.0943111	0.0893924	0.0405601	0.10589	0.078488	0.229236	0.105544	0.112563	0.117977	0.142618	0.175003	0.149519	0.174269	0.177693	0.0983468	0.155258	0.123427	0.10751	0.120213	0.160712	0.156363	0.106765
FLT3 Tyr591	0.101811	0.0510746	0.0402829	0.0485191	0.0829379	0.0809933	0.112614	0.127599	0.134436	0.06346	0.0880595	0.0847028	0.111593	0.133243	0.127289	0.0860483	0.192834	0.046233	0.0804377	0.0859142	0.104322	0.171106	0.237228	0.15621	0.210903	0.0818974	0.0437094	0.0916364	0.129557	0.11059	0.195439	0.189346	0.549556	0.130874	0.286178	0.30431	0.400569	0.435323	0.368957	0.472067	0.578937	0.138659	0.32211	0.433385	0.443694	0.580554	0.526848	0.481053	0.258559
GSK-3-beta	0.112606	0.0994683	0.100533	0.0870848	0.0828341	0.083757	0.0921755	0.107711	0.121862	0.118893	0.0486476	0.0572343	0.109305	0.0896828	0.0582935	0.0936141	0.167966	0.127953	0.132102	0.102463	0.068924	0.0893159	0.1393	0.0937449	0.230433	0.188126	0.129296	0.211698	0.16162	0.144441	0.209528	0.150363	0.127063	0.146728	0.134402	0.11587	0.167481	0.149878	0.14252	0.169455	0.197696	0.138567	0.186387	0.175865	0.156359	0.169167	0.15113	0.149853	0.165269
GSK-3-beta Ser9	0.0494377	0.0350615	0.0330983	0.0378411	0.043793	0.038541	0.0511175	0.0554022	0.0510999	0.0353384	0.0375873	0.0228714	0.0480461	0.0522024	0.0478861	0.0480325	0.0993365	0.080597	0.0632011	0.0325642	0.0456492	0.0555384	0.0727804	0.066725	0.0827232	0.0981787	0.0734306	0.0940407	0.0932083	0.0890266	0.112252	0.0871189	0.0705187	0.0556924	0.079064	0.064488	0.0840504	0.0915956	0.0808737	0.0911566	0.114794	0.0694866	0.1025	0.091443	0.0860995	0.091816	0.080325	0.086423	0.114004
IkB-alpha Ser32	0.135711	0.100496	0.0699609	0.0931643	0.0901563	0.0886224	0.106407	0.116384	0.108441	0.102921	0.0800885	0.060388	0.0845194	0.0940125	0.0821038	0.106745	0.127584	0.0591581	0.0822298	0.0681777	0.0641401	0.102396	0.126168	0.0837361	0.124256	0.0803488	0.0729834	0.0924009	0.0966178	0.0833528	0.140065	0.128736	0.206339	0.123568	0.154199	0.160862	0.248842	0.271781	0.221272	0.285569	0.309919	0.14509	0.217193	0.219715	0.231234	0.236362	0.268137	0.227793	0.161991
JAK1	0.0177719	0.0148855	0.015397	0.0208024	0.0142133	0.0134181	0.0188944	0.0188805	0.0109305	0.0208037	0.0179839	0.0191676	0.0187518	0.0227772	0.0183119	0.0216398	0.030728	0.0188966	0.027358	0.0323277	0.0272643	0.0301399	0.0307241	0.025424	0.0392993	0.0305649	0.0249803	0.0377227	0.0313725	0.026687	0.0405879	0.0339107	0.0193832	0.0423961	0.0248559	0.0451171	0.0194728	0.0746757	0.0390834	0.0234927	0.0286899	0.022329	0.0199994	0.0284391	0.028259	0.0321059	0.0265894	0.0209452	0.0222596
MAPKAPK-2 Thr334	0.0643917	0.0679179	0.0610916	0.0627341	0.0595245	0.054289	0.0827906	0.0760975	0.0757841	0.0750975	0.0694112	0.0749234	0.0966978	0.0834823	0.0818043	0.100569	0.0574103	0.0343309	0.0427873	0.0343347	0.0362096	0.0449788	0.0454074	0.0429767	0.0605081	0.0390164	0.0313646	0.0480726	0.0461583	0.0418636	0.0519229	0.0575016	0.0747095	0.0509484	0.0662841	0.0618955	0.0916312	0.108049	0.0885867	0.105249	0.106886	0.0446356	0.0794631	0.0897233	0.0789277	0.089856	0.0844042	0.0692878	0.0584272
M-CSF Tyr723	0.0441273	0.0390487	0.0316039	0.0399857	0.0343294	0.0192197	0.0380528	0.0449096	0.0381341	0.0509448	0.0352903	0.0341906	0.0397258	0.0494079	0.0337028	0.0457496	0.0436156	0.0285837	0.0394624	0.0384765	0.0273653	0.0315574	0.0387422	0.0287591	0.0423808	0.0383427	0.0343547	0.0466385	0.0341845	0.0438136	0.0518278	0.0356644	0.0374802	0.0477959	0.0393037	0.0324116	0.0476007	0.0470414	0.0361849	0.0488247	0.0532681	0.0411227	0.0472049	0.0519354	0.0456051	0.04625	0.04393	0.0431922	0.0293646
Met	0.213934	0.22347	0.210115	0.204596	0.200343	0.188947	0.226598	0.242741	0.244838	0.188208	0.179421	0.18339	0.214745	0.256538	0.244957	0.250813	0.302536	0.26238	0.307126	0.232274	0.22777	0.308585	0.286458	0.257968	0.343811	0.227246	0.198442	0.228279	0.276358	0.355225	0.317878	0.294385	0.197456	0.142543	0.183583	0.164278	0.223725	0.265137	0.208275	0.281646	0.292184	0.121302	0.18532	0.208137	0.179525	0.199801	0.198591	0.18972	0.338886
p38 MAPK	0.41267	0.417666	0.382603	0.406632	0.361859	0.354719	0.334123	0.380487	0.434509	0.508291	0.118402	0.133374	0.140567	0.351533	0.136137	0.355889	0.125352	0.103857	0.112807	0.0438082	0.0986597	0.0515416	0.0763391	0.0927931	0.191069	0.160409	0.12687	0.191254	0.146258	0.132181	0.182518	0.142769	0.157728	0.173101	0.158593	0.143477	0.169585	0.152751	0.164556	0.157	0.224531	0.186471	0.215268	0.204221	0.209356	0.179213	0.196729	0.196041	0.307165
p38 MAPK Thr180,Tyr182	0.315756	0.2274	0.243704	0.23163	0.317409	0.285934	0.300631	0.406417	0.488529	0.194709	0.119852	0.111443	0.251655	0.413709	0.24041	0.460315	0.462476	0.184324	0.269282	0.28553	0.255921	0.479864	0.464699	0.411539	0.514994	0.315058	0.264607	0.39345	0.44741	0.481741	0.454421	0.44391	0.593044	0.322391	0.407482	0.315753	0.517306	0.495045	0.394319	0.638348	0.635444	0.256945	0.559061	0.581829	0.611698	0.648409	0.63794	0.578533	0.542743
p44/42 MAPK (ERK1/2)	1.05084	1.03943	0.970518	1.02559	0.944646	0.845429	0.974784	1.04532	0.949829	1.67936	0.626622	0.458163	0.616504	1.04998	0.379976	1.15973	0.737377	0.608765	0.617164	0.225197	0.266626	0.328712	0.412069	0.483053	0.959228	0.861207	0.762084	0.816145	0.855419	0.654014	1.01522	0.930214	2.15089	2.31802	2.38018	1.95944	2.20853	2.44134	2.28914	2.70429	2.57171	2.39115	2.36498	2.63632	2.14886	2.53708	2.46226	2.34379	1.78713
p44/42 MAPK (ERK1/2) Thr202/Thr185,Tyr204/Tyr187	3.42992	2.82655	2.96898	3.00729	3.52964	3.25211	3.82266	4.1986	3.44901	3.23519	1.78562	1.45904	1.34903	2.74851	1.79294	2.81372	0.673284	0.893345	0.850353	0.492045	0.391226	0.372846	0.417209	0.414087	0.483997	0.636699	0.506646	0.491718	0.477813	0.424201	0.564875	0.524559	0.162395	0.0489962	0.161557	0.177098	0.211152	0.221276	0.2003	0.22281	0.356198	0.102814	0.321582	0.295338	0.297157	0.491696	0.471903	0.337432	1.81227
p53 Ser15	0.577219	0.598038	0.596739	0.390337	0.614881	0.528207	0.662707	0.670326	0.546909	0.536304	0.71743	0.542097	1.10901	1.03739	1.17935	1.41511	0.0810034	0.171081	0.0969086	0.136507	0.192258	0.15513	0.159163	0.136913	0.183201	0.20734	0.188557	0.287357	0.125339	0.125185	0.153554	0.15886	0.0560326	0.113165	0.0444705	0.0426832	0.0464157	0.0499377	0.0376247	0.0433018	0.0382743	0.033972	0.0375228	0.0449091	0.0206383	0.0542579	0.136421	0.0494566	0.263994
PARP	0.392549	0.515438	0.420383	0.465667	0.358693	0.359966	0.39248	0.427497	0.485398	0.51747	0.382344	0.5164	0.519873	0.592017	0.54791	0.560549	0.437785	0.33484	0.391025	0.329324	0.507442	0.629997	0.478371	0.42496	0.950753	0.637645	0.422232	0.82818	0.541981	0.586059	0.959673	0.606721	0.655848	0.920746	0.791567	0.453182	0.82495	0.710251	0.773871	0.715558	1.28592	1.15811	1.17185	1.06538	1.01806	1.107	1.39428	1.11146	0.431749
PARP Asp214	0.00411299	0.00477659	0.00410101	0.00341513	0.00506837	0.00355034	0.00800265	0.00566647	0.00453736	0.00879708	0.00497946	0.00116129	0.00854954	0.00333376	0.00263168	0.0076234	0.00353121	0.00272783	0.00619468	0.00662153	0.00358878	0.00488755	0.00624741	0.00672574	0.00485732	0.0123953	0.00778303	0.00219141	0.00379374	0.00456753	0.00855377	0.00376252	0.00575326	0.0044489	0.00808508	0.00630937	0.00901573	0.0052129	0.00299293	0.00319825	0.00696239	0.03523	0.00709919	0.0108887	0.0642417	0.00824319	0.00698625	0.058889	0.00999489
PDK-1	0.00962576	0.00708	0.00975291	0.00861724	0.00707387	0.00545611	0.00887259	0.00930906	0.00762176	0.00940918	0.0081154	0.0080768	0.00932158	0.00814911	0.00850695	0.00929057	0.00869598	0.00953583	0.00814098	0.0110984	0.0069078	0.00891627	0.00846025	0.00751783	0.00797399	0.0114849	0.00415474	0.0119171	0.00792583	0.0116668	0.00900221	0.00873928	0.0127135	0.0133673	0.0126841	0.00903286	0.016132	0.0120312	0.012838	0.0176941	0.0152181	0.0138539	0.0193855	0.0176118	0.0143983	0.0180168	0.0143883	0.013836	0.0151429
PI3 Kinase p110-alpha	0.221289	0.219197	0.175211	0.150327	0.161554	0.166624	0.176598	0.220281	0.196713	0.284963	0.148424	0.172856	0.135645	0.181486	0.130638	0.186987	0.24277	0.196659	0.206267	0.108002	0.0870841	0.132132	0.115452	0.130311	0.326518	0.28636	0.252854	0.213198	0.263002	0.206334	0.275616	0.225765	0.129753	0.138909	0.121489	0.113663	0.133472	0.134693	0.118199	0.135974	0.162836	0.149372	0.154511	0.146271	0.167038	0.158617	0.161284	0.142295	0.155326
PLC-gamma1	0.0848646	0.159132	0.187329	0.0924642	0.101959	0.138224	0.119992	0.186791	0.105159	0.135559	0.0949169	0.106561	0.141934	0.103642	0.180746	0.139656	0.0943544	0.0852334	0.081614	0.0662871	0.13387	0.0933299	0.0850802	0.0749713	0.0741643	0.079963	0.0735844	0.0791474	0.0762672	0.0757601	0.0963829	0.0729167	0.041859	0.0314727	0.0374454	0.0398884	0.0381678	0.0476024	0.0378256	0.0361148	0.0468953	0.040237	0.0477875	0.0372657	0.0403641	0.0512291	0.0431403	0.0419308	0.0712478
PTEN	1.19446	1.34129	1.20776	1.28736	1.27544	1.20998	1.28849	1.48168	1.5879	1.96912	0.723724	0.750236	0.720609	1.25269	0.641797	1.16161	0.00947679	0.0186339	0.0102195	0.0138607	0.0130046	0.021253	0.0147551	0.00785261	0.0210425	0.0204044	0.0152571	0.026952	0.0175205	0.00757313	0.0241844	0.0179376	0.795936	1.06368	0.981961	0.700625	0.922727	0.877004	0.801621	0.891588	1.23313	1.11388	1.32529	1.23919	1.02601	1.14034	1.17849	0.97975	1.47184
Puma	0.0355015	0.0252901	0.024115	0.0258452	0.0274179	0.0503967	0.0305738	0.0381647	0.0321359	0.0411819	0.0410945	0.0316606	0.027941	0.0409938	0.0386029	0.0571129	0.0421855	0.0334221	0.0385513	0.0306144	0.0542594	0.0553324	0.0490226	0.0419302	0.0356104	0.0362421	0.0347309	0.0492826	0.0417269	0.0373011	0.0514878	0.0399548	0.0284365	0.0262808	0.0263538	0.0200939	0.0332778	0.0286745	0.0386816	0.0277938	0.0524251	0.0261046	0.059972	0.0290415	0.0295855	0.0294491	0.0303823	0.0381637	0.0510702
Raf Ser259	0.37522	0.302056	0.25854	0.30546	0.306135	0.303197	0.328411	0.365399	0.381152	0.292817	0.107972	0.143356	0.143754	0.29522	0.18677	0.291053	0.302455	0.216814	0.242591	0.110616	0.154995	0.174992	0.18261	0.181259	0.38856	0.251852	0.215441	0.343967	0.30391	0.282888	0.365886	0.307736	0.221429	0.242663	0.229896	0.191063	0.256481	0.245293	0.247835	0.263596	0.313722	0.269107	0.318977	0.31912	0.283678	0.292156	0.272866	0.268687	0.317016
Raf Ser338	0.302728	0.187503	0.195401	0.223168	0.257293	0.252827	0.296525	0.312201	0.255127	0.218002	0.145868	0.174539	0.171909	0.265007	0.193503	0.254597	0.237695	0.150351	0.17265	0.165407	0.151576	0.159717	0.175349	0.180633	0.226677	0.169079	0.166825	0.216627	0.261534	0.262824	0.26766	0.270001	0.184	0.154841	0.17149	0.149248	0.175547	0.205211	0.170157	0.207097	0.25138	0.162809	0.233535	0.258184	0.229736	0.270156	0.223705	0.19718	0.301686
Rb Ser780	0.171015	0.160652	0.163361	0.131398	0.16187	0.150909	0.158009	0.183489	0.184816	0.124011	0.100661	0.109595	0.11995	0.170014	0.140918	0.161226	0.14858	0.126883	0.152923	0.0903654	0.101039	0.103515	0.112947	0.101357	0.169615	0.139517	0.113386	0.129633	0.135003	0.128948	0.175774	0.152069	0.172449	0.166893	0.169646	0.133967	0.188884	0.17376	0.149683	0.17902	0.234723	0.12194	0.254509	0.252276	0.196074	0.219383	0.217248	0.181708	0.204507
Rb Ser807,Ser811	0.636577	0.631067	0.616038	0.564236	0.643723	0.524083	0.540206	0.629168	0.622509	0.438809	0.491057	0.541722	0.764863	0.74816	0.650378	0.769881	0.190631	0.151362	0.249672	0.170788	0.178023	0.226269	0.200388	0.183252	0.227503	0.184169	0.150773	0.219469	0.221973	0.215935	0.222012	0.2011	0.216903	0.257163	0.230066	0.203647	0.27889	0.235759	0.218776	0.249352	0.314587	0.177669	0.367685	0.335839	0.28372	0.331573	0.284228	0.254043	0.426772
rabbit secondaryCAB1	0.00379871	0.00452298	0.00221425	0.00614958	0.000974875	0.000931293	0.00413717	0.00295977	0.000393055	0.0156488	0.0014975	0.00103161	0.000502035	0.00570215	0.00366729	0.00477897	0.00497813	-0.0563316	0.00404238	0.00717144	0.00595929	0.00638196	0.00915465	0.0045779	0.00392602	0.00879467	0.00470759	0.00494492	0.00513951	0.00446261	0.00653345	0.00796325	0.00364026	0.0063553	0.00497838	0.00953446	0.00487327	0.00319	0.0132405	0.00213389	0.00528486	0.00147521	0.00340815	0.00522339	0.00198534	0.00195613	0.00443174	0.00374282	0.00228563
ndef	0.000556189	0.00427128	-0.00025858	0.00398537	-0.00113033	0.000111695	0.00114953	0.000317878	0.0430434	0.00364366	-0.000887327	0.00206578	-0.00148554	-0.00112172	0.00119378	-0.00169315	0.00479285	0.000664423	0.00792889	0.00414679	0.00295543	0.00397972	-0.000159748	-0.00120503	0.00184919	0.00288572	0.00274414	0.00334822	0.000901706	-0.000581976	0.00546481	0.00116926	0.000922454	0.00328067	0.00621587	0.00081689	-0.00109355	0.00235315	0.00026885	0.00110186	0.0054158	-0.000455259	0.000238015	0.00160481	0.000461205	-0.00048006	0.00495161	0.00212139	0.000965689
Src	0.271272	0.836993	0.665367	0.55285	0.409763	0.300629	0.320636	0.326851	0.292512	1.26441	0.774121	0.621307	0.285126	0.292147	0.222285	0.232486	0.612968	1.19453	1.19602	0.627959	0.457435	0.494329	0.531226	0.568485	0.864865	1.67832	1.52523	1.45135	1.07164	0.92643	0.919025	0.7993	0.409843	1.73404	1.20759	0.802918	0.548051	0.450956	0.384737	0.385042	0.298724	0.791486	0.602982	0.572129	0.394594	0.458373	0.355816	0.333777	0.366172
SRc-p416	0.119201	0.0534839	0.0575538	0.0621083	0.0810105	0.101906	0.132783	0.145192	0.190552	0.0736926	0.0617056	0.0915758	0.104694	0.144143	0.137487	0.16066	0.210007	0.0741935	0.0883863	0.0693596	0.0886202	0.138804	0.172392	0.138173	0.302005	0.0769574	0.0796878	0.0874719	0.120324	0.142629	0.268334	0.20788	0.772692	0.251012	0.448876	0.303646	0.342629	0.361811	0.420432	0.432159	0.470304	0.237607	0.262283	0.263192	0.276126	0.36028	0.380732	0.36063	0.298352
FAK	0.364156	0.386278	0.373048	0.339261	0.324354	0.340005	0.360862	0.395167	0.440431	0.529285	0.280185	0.371201	0.231007	0.474741	0.344658	0.426362	0.391505	0.362739	0.352379	0.311132	0.258351	0.273042	0.283771	0.27141	0.514622	0.374815	0.32604	0.411045	0.402962	0.3889	0.495719	0.355502	0.101648	0.11905	0.101693	0.104145	0.117485	0.118822	0.111069	0.0977013	0.119741	0.121726	0.129315	0.120661	0.122208	0.130094	0.117998	0.121464	0.23752
FAK-861	2.29813	1.97959	2.04417	1.79035	1.75932	1.81316	2.51673	2.40866	2.26139	2.83416	3.84452	3.23722	3.14241	2.37009	1.99943	2.91192	3.43628	2.08329	2.77309	2.87983	2.16933	4.44528	3.58347	2.4661	3.41877	2.41974	2.06093	2.51888	2.57939	2.37848	3.45848	2.71557	3.26412	2.22114	2.4834	1.85562	3.04333	2.92341	2.75091	3.34905	3.52169	1.55012	2.7426	2.86961	3.03739	3.31801	3.09878	2.68817	3.30592
FAK-397	0.39698	0.432144	0.28893	0.323851	0.337522	0.328707	0.369527	0.393246	0.266447	0.588998	0.266591	0.335556	0.172889	0.267344	0.19473	0.251711	0.794849	0.592787	0.57818	0.367207	0.514824	0.610675	0.607461	0.61926	0.787336	0.606776	0.533324	0.575438	0.584576	0.569079	0.757162	0.628962	0.559631	0.23936	0.329367	0.302144	0.424463	0.457794	0.432831	0.46982	0.458113	0.220822	0.286781	0.314924	0.386796	0.391784	0.374656	0.337522	0.356094
SAPK/JNK Thr182,Tyr185	0.0629784	0.0458418	0.0479184	0.0454294	0.0488798	0.0537414	0.0650602	0.0800765	0.0890958	0.0540633	0.0522236	0.0435815	0.0717425	0.072056	0.0605411	0.0792548	0.0994707	0.0554592	0.0508171	0.0513778	0.0603319	0.0748619	0.0889394	0.0814319	0.107445	0.0730641	0.0657722	0.0913085	0.0887485	0.0854038	0.110203	0.102385	0.105425	0.054177	0.0730171	0.0644678	0.0829092	0.0920811	0.0815671	0.0945579	0.125346	0.0549406	0.0620994	0.0738103	0.0836206	0.0841847	0.0852022	0.0765082	0.107803
SAPK/JNK Thr183,Tyr185	0.429542	0.30012	0.316183	0.319296	0.376003	0.422314	0.425748	0.462234	0.6125	0.386285	0.361086	0.483608	0.75305	0.75336	0.548737	0.878647	0.856501	0.492699	0.513118	0.893188	1.05016	1.08249	1.13811	0.934197	0.626578	0.499844	0.408669	0.476279	0.514872	0.487516	0.718477	0.621424	0.619259	0.274823	0.387496	0.318862	0.489467	0.571563	0.526328	0.558431	0.661889	0.238539	0.453604	0.483585	0.465359	0.598721	0.635049	0.604552	0.566939
Smad1/5 Ser463/Ser465	0.0190077	0.0175021	0.0172142	0.0253234	0.0202004	0.0198629	0.0196747	0.023519	0.0233785	0.0187422	0.0191408	0.0214293	0.0174631	0.0207833	0.0165589	0.0189496	0.0157114	0.016638	0.0167963	0.0147674	0.0181454	0.0195104	0.0168279	0.0174077	0.0209278	0.018253	0.0175567	0.0194561	0.018664	0.0153717	0.0172334	0.0173706	0.0139215	0.0162799	0.0158389	0.0132271	0.0166748	0.0187706	0.0127699	0.0185824	0.015218	0.0103228	0.0135733	0.0135518	0.0131646	0.0125872	0.0132746	0.0113265	0.0123397
Smad2/3 Ser465/Ser423,Ser467/Ser425	0.0218844	0.0244454	0.0250123	0.0251289	0.026268	0.0258476	0.0244188	0.0301616	0.0275173	0.0318236	0.0403794	0.0376991	0.034233	0.0344063	0.0373686	0.0309295	0.0161244	0.017585	0.0197934	0.0171767	0.0174418	0.0196112	0.0183638	0.0201714	0.0240322	0.019583	0.0193378	0.0205701	0.0206272	0.0241229	0.0259496	0.0194774	0.0235236	0.0193545	0.0210334	0.0186252	0.0210579	0.0239017	0.0203842	0.0185732	0.0280517	0.0185531	0.0216101	0.0208972	0.0240731	0.0230912	0.0266999	0.025186	0.0226577
Stat1 Tyr701	0.0569503	0.0702496	0.0599066	0.0654604	0.0649456	0.0563656	0.0593053	0.0662079	0.0606502	0.0742546	0.0435169	0.0423307	0.0578768	0.0562602	0.0506339	0.0508209	0.0611569	0.0609259	0.0488941	0.0503354	0.0404653	0.044653	0.0509354	0.0484782	0.0945524	0.0542767	0.0534907	0.0493773	0.0562163	0.0511501	0.0649505	0.0515301	0.0322649	0.0267209	0.0310996	0.0271094	0.0319086	0.0305279	0.0318835	0.0274216	0.0384684	0.0367892	0.0322148	0.0305427	0.0373107	0.0367563	0.0363574	0.0308765	0.0960977
Stat5 Tyr694	0.194217	0.119672	0.0973428	0.12188	0.148165	0.155151	0.183622	0.196769	0.216085	0.140197	0.129382	0.11879	0.171823	0.209226	0.17128	0.212695	0.388747	0.0995608	0.120694	0.115845	0.164368	0.25437	0.314936	0.375879	0.411298	0.0981796	0.105323	0.108528	0.167958	0.181234	0.371211	0.306751	0.599703	0.241594	0.530097	0.376462	0.642711	0.685443	0.490502	0.562566	0.607161	0.27111	0.315829	0.309227	0.390365	0.477436	0.48713	0.482112	0.320147
Tsc-2 (Tuberin) Thr1462	0.0581715	0.0661905	0.0600394	0.0634653	0.0600746	0.0578629	0.0564804	0.0695665	0.072121	0.0541941	0.0547927	0.0624668	0.0639558	0.0802603	0.0578218	0.0627932	0.0654973	0.0496353	0.0553813	0.046516	0.0472663	0.0613794	0.053291	0.0551738	0.0589414	0.0578761	0.0526471	0.0604989	0.0555719	0.0543138	0.0573225	0.059965	0.0608161	0.0558506	0.0594873	0.043135	0.045102	0.0462387	0.0471788	0.0440315	0.0416784	0.0468555	0.054615	0.0495411	0.0462528	0.0555044	0.0470272	0.0404682	0.032811
Tyk2 Tyr1054,Tyr1055	0.0505582	0.031934	0.0318763	0.0316971	0.0363902	0.0395759	0.0419469	0.0470722	0.0518738	0.0282962	0.0320753	0.0339456	0.0405429	0.0530465	0.0510745	0.0522924	0.106903	0.0366315	0.0422165	0.0481537	0.068026	0.0820664	0.0853214	0.0809401	0.0908115	0.0360798	0.0376275	0.0389679	0.0552426	0.0614257	0.0834709	0.0851958	0.272245	0.0764754	0.125169	0.0978329	0.169804	0.192299	0.16984	0.192209	0.224632	0.0691028	0.130771	0.143136	0.18357	0.235514	0.196917	0.192569	0.0919649
VEGFR Tyr951	0.0196667	0.00986827	0.0146399	0.017093	0.0131936	0.0134483	0.0100033	0.0102502	0.0108604	0.0167676	0.0215971	0.0111051	0.0154615	0.015314	0.0162473	0.0167632	0.0213485	0.0189869	0.015644	0.00907495	0.0133597	0.0172798	0.0106505	0.0159825	0.022463	0.0167426	0.0121277	0.0181162	0.0133468	0.0128221	0.0197019	0.0175491	0.0126198	0.0152685	0.0155996	0.0161846	0.0173191	0.0136841	0.0152904	0.015808	0.0179248	0.0121933	0.0154685	0.0162702	0.0126589	0.0164139	0.0154012	0.0134044	0.0162746
ErbB-2/Her2/EGFR	0.190175	0.191441	0.153659	0.318038	0.195684	0.209254	0.241396	0.212911	0.194089	0.275607	0.243015	0.274757	0.32414	0.319713	0.26584	0.312166	0.206629	0.197601	0.217438	0.213368	0.234539	0.273368	0.175619	0.207224	0.259749	0.229172	0.244796	0.256454	0.214393	0.249423	0.253201	0.233936	6.71796	4.9684	5.78155	5.03386	3.55345	3.63344	2.29346	3.2114	2.42387	2.69883	2.07622	1.86545	1.39004	1.86603	2.03478	2.07954	1.20975
Bcl-2	0.815895	0.871279	0.583391	0.807359	0.789492	0.633742	0.914721	0.910438	0.77807	0.881937	0.737766	0.715083	0.89105	0.864716	0.684082	1.08408	0.820008	0.722638	0.793881	0.694088	0.656471	0.789314	0.793258	0.706687	1.05007	0.843433	0.741342	1.00807	0.85835	0.808278	1.04809	0.871971	0.669152	0.828942	0.71188	0.697844	0.846795	0.780565	0.718466	0.737472	0.762991	0.697126	0.885476	0.806639	0.786885	0.852271	0.766203	0.747481	0.776128
Bid	0.304301	0.284342	0.280022	0.350206	0.299856	0.292412	0.302561	0.341807	0.335394	0.345051	0.20422	0.31574	0.198023	0.332572	0.306992	0.332833	0.381746	0.3368	0.338446	0.262962	0.301773	0.309833	0.312801	0.334993	0.45641	0.362803	0.324192	0.392504	0.406048	0.368375	0.435143	0.333861	0.251555	0.27146	0.278094	0.416889	0.265469	0.249896	0.253724	0.235404	0.291163	0.236908	0.286898	0.276181	0.269677	0.286261	0.307494	0.294577	0.20877
p70 S6 Kinase Thr389	0.593907	0.418517	0.392759	0.486562	0.544288	0.528481	0.60075	0.66704	0.734228	0.633931	0.204881	0.276898	0.260951	0.697873	0.345124	0.667399	0.317984	0.233238	0.250974	0.0929306	0.139459	0.13543	0.17052	0.202578	0.409166	0.375683	0.369041	0.427182	0.398162	0.35275	0.459058	0.36454	0.49208	0.412999	0.490822	0.411435	0.488187	0.434428	0.463927	0.500815	0.720912	0.632662	0.776431	0.733631	0.737209	0.722121	0.66815	0.634562	3.47382
FRA1 (R20)	0.477647	0.467336	0.404383	0.44911	0.396047	0.364957	0.454521	0.506802	0.527927	0.587685	0.390268	0.442365	0.427396	0.54692	0.424165	0.550021	0.522506	0.521409	0.49285	0.438494	0.573558	0.562193	0.423841	0.525277	0.576349	0.389455	0.367817	0.59275	0.578164	0.443588	0.632552	0.624341	0.479642	0.586264	0.528142	0.504958	0.46068	0.393804	0.435053	0.420598	0.564334	0.539022	0.679943	0.579006	0.626194	0.463002	0.62464	0.991302	0.43868
Slug	0.0330307	0.0278341	0.0286307	0.0227922	0.0270654	0.0321294	0.0266667	0.028342	0.0343776	0.0300636	0.0189577	0.0299596	0.014277	0.0356866	0.0324076	0.0353942	0.0488716	0.0345615	0.0294292	0.0423577	0.0226606	0.037848	0.0171024	0.0384152	0.0650303	0.0228956	0.0297974	0.0303332	0.0274188	0.0293318	0.0434248	0.0310956	0.0175962	0.0154489	0.0188919	0.0137014	0.0222414	0.0181687	0.0165407	0.0153959	0.0206973	0.0225559	0.0211009	0.0178723	0.022963	0.0224491	0.0141421	0.0140252	0.0192339
Snail;	0.0372646	0.0358442	0.0307101	0.0418646	0.0356373	0.0368544	0.0387211	0.0398355	0.0425767	0.0464339	0.0432819	0.0354219	0.0436053	0.0538569	0.0393062	0.051129	0.046207	0.0348217	0.0410644	0.0286495	0.0273028	0.0381889	0.0355647	0.0424309	0.0483528	0.0415602	0.0363619	0.0473529	0.0377686	0.0358257	0.053152	0.0448832	0.0498089	0.0623704	0.0569557	0.0550009	0.0616131	0.048465	0.0448441	0.0449606	0.0603977	0.046751	0.0686516	0.0570879	0.051188	0.0594289	0.0582885	0.0509249	0.0372475
ATM/ATR Substrate Ser/Thr	0.0799769	0.0585352	0.110969	0.0581571	0.0679267	0.0702563	0.0828898	0.0789864	0.0661106	0.0466346	0.0385549	0.044654	0.0625783	0.0609149	0.0579916	0.0648744	0.0535543	0.0428687	0.0413845	0.0377771	0.0580664	0.0580267	0.0546039	0.0537687	0.0399906	0.0391422	0.0395026	0.060745	0.0521963	0.0496737	0.0592186	0.0549757	0.0685887	0.0429507	0.0669729	0.0345377	0.0418579	0.0472605	0.0434241	0.0331516	0.040843	0.034339	0.0595321	0.057048	0.0548636	0.0611782	0.0537717	0.0548891	0.0577019
JAK1 Tyr1022,Thr1023	0.2672	0.114278	0.129677	0.16726	0.149358	0.1688	0.299079	0.254217	0.286203	0.133105	0.138662	0.134934	0.285466	0.265463	0.207005	0.442517	0.555899	0.161785	0.288397	0.242916	0.259037	0.538497	0.463402	0.399506	0.647622	0.18571	0.170625	0.317213	0.293698	0.288882	0.553904	0.451505	2.70989	0.733933	1.77489	1.11671	1.47524	1.48365	1.39139	1.50272	1.83128	0.5186	0.868727	1.01245	1.2287	1.16794	1.47151	1.401	0.702107
Stat1 Ser727	0.347945	0.326411	0.286471	0.270007	0.31865	0.294135	0.362388	0.345952	0.392724	0.344108	0.317883	0.327504	0.39899	0.385624	0.388641	0.433364	0.30348	0.2618	0.310199	0.242992	0.203089	0.24362	0.190213	0.269668	0.366552	0.261841	0.209829	0.277567	0.239867	0.236288	0.330533	0.221309	0.286097	0.319469	0.314182	0.221	0.328738	0.291932	0.270945	0.303184	0.382813	0.293102	0.416256	0.371062	0.354113	0.35771	0.339005	0.298509	0.308593
Stat5	0.0966868	0.0915607	0.0815814	0.109634	0.101918	0.0943882	0.101748	0.145697	0.150262	0.125963	0.108652	0.127352	0.139716	0.153375	0.114338	0.169845	0.148484	0.117153	0.103154	0.0807789	0.104412	0.112808	0.105207	0.117057	0.165761	0.130136	0.123281	0.163827	0.143702	0.132473	0.183274	0.17655	0.0850069	0.147615	0.147058	0.0635799	0.0874556	0.111612	0.126046	0.0889299	0.303823	0.141536	0.166943	0.137012	0.204631	0.114326	0.119333	0.272956	0.103117
p90 S6 kinase (Rsk1-3)	0.0320407	0.0314719	0.0319528	0.0347182	0.0321479	0.0267148	0.0355076	0.0325684	0.046596	0.0471205	0.0239692	0.0621853	0.0519912	0.0402133	0.04045	0.0473293	0.0249135	0.0230533	0.0204634	0.0188042	0.0239254	0.0328912	0.0264298	0.0292986	0.0323555	0.0295248	0.0234262	0.0320581	0.0240471	0.0247865	0.0276664	0.020871	0.0394088	0.0449854	0.0396754	0.0358106	0.0391409	0.0391682	0.0456527	0.0395207	0.0561092	0.0526955	0.0649479	0.0623491	0.0754273	0.0591593	0.06083	0.0558233	0.046727
Prohibitin	0.520346	0.544487	0.48591	0.569448	0.595948	0.5337	0.628486	0.709793	0.786507	0.66635	0.486307	0.70177	0.462519	0.586919	0.502124	0.520766	0.643736	0.619986	0.588356	0.342471	0.373078	0.372585	0.587961	0.445598	0.499469	0.573402	0.412142	0.449229	0.532431	0.627847	0.602137	0.552222	0.675103	0.826096	0.746531	0.83082	0.732943	0.725776	0.680697	0.654343	0.848649	0.860877	0.78425	0.776729	0.659671	0.696864	0.677707	0.633748	0.723816
Tau	1.53961	1.40613	1.35538	1.21587	1.30598	1.3095	1.31852	1.38204	1.33729	0.414778	0.519604	0.817445	1.33779	1.44905	1.52516	1.67489	0.535	0.522675	0.498426	0.290975	0.324089	0.33103	0.387912	0.434056	0.467804	0.356262	0.325785	0.45645	0.485748	0.452426	0.527979	0.498079	0.831951	0.958501	0.95762	0.682119	0.875608	0.863708	0.783499	0.808757	1.0099	0.481292	1.14392	1.06077	0.895132	0.945786	0.879243	0.80616	1.16752
Tau S305	0.114482	0.124725	0.126528	0.104948	0.108135	0.111958	0.110909	0.118891	0.137956	0.125299	0.0897159	0.11854	0.0948262	0.132841	0.116087	0.123493	0.12845	0.0987593	0.0910677	0.0869626	0.0856545	0.103692	0.126689	0.0967417	0.114251	0.107161	0.0938176	0.0981502	0.102695	0.0980807	0.114603	0.097325	0.103701	0.116927	0.122323	0.0929144	0.085072	0.0858437	0.0916531	0.0941044	0.100095	0.096702	0.0978933	0.102431	0.111185	0.102947	0.103434	0.0980458	0.0701412
c-Myc	0.0853487	0.0699322	0.082614	0.0702906	0.0796897	0.0849699	0.0879154	0.0814357	0.0821301	0.0776619	0.0662555	0.0756473	0.0736034	0.0812624	0.0762977	0.0806161	0.0726825	0.0833361	0.0791012	0.0626008	0.0742915	0.0843123	0.0832781	0.0763449	0.0704279	0.0727774	0.064626	0.0805492	0.0716736	0.0832487	0.0757407	0.0725887	0.086371	0.0727985	0.0745266	0.0432367	0.0472163	0.057162	0.0413489	0.0449703	0.0443267	0.0446143	0.0440306	0.0467174	0.0368582	0.0431244	0.0325554	0.0357974	0.0450162
p70 S6 Kinase Thr421,Ser424	0.130583	0.0797474	0.0741827	0.0961228	0.123957	0.119495	0.138918	0.142599	0.150498	0.0861868	0.114951	0.154304	0.0826378	0.151434	0.111195	0.143851	0.111631	0.127219	0.099967	0.0642302	0.0775358	0.0705245	0.0960904	0.0963297	0.113887	0.0991548	0.103074	0.106247	0.117968	0.108224	0.134213	0.118575	0.105202	0.0800328	0.119664	0.0992053	0.100777	0.113419	0.120278	0.0796585	0.127374	0.0921822	0.151189	0.157212	0.182593	0.138429	0.155978	0.160493	0.520112
BRCA1	0.0408411	0.0374272	0.0382153	0.0375347	0.0418736	0.0488957	0.0613817	0.0570505	0.069752	0.0285726	0.0380967	0.0528947	0.0357167	0.0486527	0.0338532	0.042973	0.111787	0.0926073	0.0799384	0.0499966	0.0443075	0.0592354	0.08052	0.071615	0.101855	0.103571	0.086135	0.0983155	0.104717	0.106905	0.103118	0.102179	0.0525247	0.0557886	0.0586546	0.0583585	0.0495383	0.0628308	0.0585986	0.0495157	0.0716407	0.0570007	0.0724014	0.0792158	0.0716085	0.0551108	0.0806045	0.0518089	0.0946263
PDGFR Tyr1021	0.0149123	0.0150497	0.0146596	0.0195912	0.0239482	0.0224046	0.0173247	0.0280516	0.0244704	0.0224289	0.0255631	0.0315469	0.0240848	0.0268693	0.0174243	0.0220827	0.0532317	0.0296062	0.0249466	0.0209123	0.0238658	0.0265826	0.0288351	0.0305104	0.030362	0.0258714	0.0231752	0.0244604	0.0256267	0.0280594	0.0295094	0.0286016	0.0435123	0.0297061	0.033992	0.0348069	0.0412266	0.0381499	0.0421173	0.0386354	0.0478217	0.0425638	0.0447394	0.0438989	0.0427448	0.0487521	0.0523869	0.0766045	0.0288253
PDGFR Tyr751	0.0121529	0.0140375	0.0137587	0.0111236	0.0158009	0.0154177	0.014226	0.0164757	0.0207146	0.0220684	0.0230294	0.0243344	0.0233511	0.03042	0.0336379	0.0222602	0.0221599	0.0195747	0.0173703	0.0174074	0.018197	0.0256769	0.0230342	0.0215408	0.0269114	0.0282124	0.0191189	0.0225342	0.0248754	0.0237471	0.027022	0.0283295	0.0434825	0.0273009	0.0284947	0.0312788	0.0396722	0.0443376	0.0402127	0.0347437	0.0481386	0.0368419	0.0356267	0.0447873	0.0478815	0.0405897	0.0464416	0.0431535	0.038005
Stat6 Tyr641	0.0204978	0.025614	0.0297959	0.0202411	0.0228133	0.0275679	0.0161	0.0198348	0.0265455	0.0196062	0.0331301	0.0275814	0.0166392	0.0202932	0.0232938	0.0161629	0.0204879	0.0238471	0.0177933	0.0194252	0.0253098	0.0256063	0.0173119	0.0251467	0.0316189	0.0214174	0.0217829	0.0302535	0.0231154	0.0253438	0.032034	0.024809	0.035207	0.0245815	0.0249056	0.0269	0.0316503	0.0321935	0.0374843	0.0310598	0.0416287	0.0321982	0.0346995	0.0389076	0.0471087	0.0325314	0.0434914	0.0389447	0.0359285
Zap70	0.0778101	0.0893643	0.0833907	0.108447	0.0944039	0.100998	0.0818635	0.0964608	0.106944	0.0940315	0.0901918	0.0892311	0.0696482	0.103997	0.095454	0.0877945	0.0893417	0.0934982	0.0752628	0.0688731	0.074228	0.0755649	0.0822639	0.0871256	0.099774	0.0906967	0.0933164	0.100507	0.0925222	0.0887221	0.0988759	0.0852939	0.0907223	0.0880493	0.0840638	0.0674949	0.0746057	0.0723691	0.0819057	0.0710187	0.0809243	0.079112	0.0773233	0.0811752	0.0762232	0.0731501	0.0873638	0.0787226	0.0677902
CDK2	0.117828	0.130305	0.100957	0.134601	0.131734	0.122061	0.14631	0.159292	0.170324	0.142205	0.0832261	0.105924	0.0931601	0.182786	0.12028	0.177373	0.22015	0.171182	0.181123	0.102731	0.123256	0.155129	0.149163	0.161633	0.287265	0.215956	0.191372	0.230185	0.234362	0.221586	0.28905	0.229121	0.130721	0.158185	0.137311	0.131828	0.126459	0.105443	0.120445	0.120866	0.118082	0.106011	0.0990667	0.111946	0.189999	0.114886	0.11644	0.113201	0.137112
PKC-gamma Thr514	0.407487	0.46905	0.432483	0.307377	0.385047	0.363557	0.326548	0.445793	0.411886	0.327734	0.357741	0.312083	0.350239	0.393437	0.40899	0.48774	0.458219	0.427201	0.43679	0.687285	0.727639	0.476887	0.631766	0.584616	0.340407	0.329665	0.366846	0.347454	0.417493	0.400357	0.42893	0.447498	0.214643	0.230033	0.217118	0.146896	0.212016	0.18484	0.188414	0.167019	0.244173	0.166868	0.27046	0.253501	0.257098	0.216699	0.237398	0.193878	0.278743
GSK-3-alpha/beta Ser21/Ser9	0.463778	0.312664	0.364235	0.370798	0.454996	0.448564	0.500302	0.579401	0.507462	0.333659	0.249584	0.289171	0.307392	0.566378	0.370006	0.522886	1.053	0.7478	0.754455	0.459512	0.588449	0.689246	0.775264	0.799095	0.844277	1.08374	0.786322	1.02584	1.07802	0.960996	1.00846	0.972508	1.01346	0.632466	1.01303	0.990241	1.02326	0.967827	0.9	1.02672	1.05075	0.701182	1.01741	0.975209	0.948177	1.10871	0.972939	0.877379	1.55808
LKB1	0.158017	0.17338	0.144946	0.175188	0.176544	0.17476	0.182873	0.210786	0.236454	0.283141	0.211864	0.23856	0.0622416	0.144244	0.0762659	0.162436	0.231953	0.193785	0.195923	0.0680528	0.152172	0.0778267	0.213033	0.2065	0.329784	0.272081	0.22704	0.325906	0.255486	0.234279	0.339382	0.256325	0.178339	0.195376	0.179636	0.144293	0.200076	0.185435	0.177351	0.169056	0.20543	0.205305	0.234006	0.21478	0.222144	0.218862	0.224913	0.214148	0.201132
SAPK/JNK	0.317028	0.337682	0.309545	0.326517	0.315671	0.324559	0.328644	0.377953	0.437197	0.496897	0.241153	0.291832	0.22836	0.429865	0.275525	0.426821	0.353113	0.309673	0.30935	0.142874	0.18201	0.171945	0.228734	0.245995	0.469056	0.412207	0.337252	0.395421	0.379972	0.349582	0.45218	0.37842	0.53222	0.576804	0.539898	0.469551	0.464783	0.415509	0.411074	0.434242	0.502353	0.427957	0.484028	0.496593	0.492583	0.500592	0.491729	0.457189	0.844268
Stat3	0.471895	0.387476	0.434079	0.358975	0.418346	0.39229	0.451346	0.490184	0.539635	0.598881	0.363686	0.388232	0.351559	0.403193	0.393365	0.608701	0.747365	0.683506	0.756405	0.497499	0.471556	0.595477	0.623904	0.570014	1.01791	0.838491	0.792531	0.866009	0.885335	0.873187	1.05694	0.792229	1.45126	1.52736	1.40412	1.6959	1.26579	1.12344	1.14928	1.22904	1.45494	1.40497	1.44542	1.40375	1.40106	1.3914	1.13104	1.03527	0.559433
Stat6	0.0421718	0.050172	0.0312308	0.0612427	0.0674178	0.0633407	0.0592613	0.0534485	0.0837062	0.133442	0.135609	0.072194	0.144186	0.11496	0.127579	0.0698788	0.0751072	0.0710713	0.0605051	0.0648746	0.0453183	0.0419034	0.0523328	0.0608982	0.111421	0.102444	0.0931824	0.108691	0.0889829	0.08817	0.103468	0.0763055	0.0559577	0.0605874	0.055063	0.048368	0.0665768	0.0596123	0.0720629	0.0600998	0.0978436	0.0849244	0.0818929	0.0810926	0.111472	0.0806243	0.0797712	0.114271	0.0565088
VEGFR Tyr1059	0.0190749	0.016275	0.0188201	0.0203306	0.0195156	0.0234383	0.0155046	0.0367365	0.0247753	0.0332492	0.0426355	0.0334853	0.0356324	0.0385343	0.0436853	0.0297336	0.0393584	0.0428421	0.0254447	0.0374456	0.0414023	0.0209424	0.0356596	0.0417399	0.0314086	0.0387143	0.0441342	0.0250216	0.0334969	0.0397215	0.0314643	0.0334117	0.0812109	0.0373959	0.0490349	0.0545779	0.0525891	0.0577633	0.0691911	0.0501204	0.0754386	0.0632226	0.0476025	0.0601274	0.0718435	0.0488949	0.0573242	0.0613004	0.037621
XIAP	0.0516644	0.0481682	0.0515259	0.0441724	0.0597574	0.0590155	0.0453763	0.0486952	0.0512051	0.0627797	0.0539618	0.0589452	0.0595219	0.055674	0.0455643	0.0484321	0.0387108	0.0438482	0.0339246	0.0436779	0.0566409	0.0511319	0.0557284	0.0411119	0.050543	0.0462597	0.0446712	0.0428003	0.0437514	0.0378136	0.0501921	0.0411323	0.0431193	0.0460282	0.0473338	0.0373294	0.0426345	0.0397406	0.0401915	0.0386272	0.0483567	0.0487488	0.044154	0.0475009	0.0444486	0.0481917	0.0434985	0.0413044	0.0457738
MAPKAPK-2	0.778924	0.841931	0.807427	0.808128	0.878779	0.832034	0.877393	0.9276	1.07144	1.3732	0.606785	0.699036	0.50686	1.04758	0.747244	1.07244	0.908143	0.785706	0.717114	0.35525	0.433598	0.680844	0.708839	0.60701	0.969401	0.876586	0.80414	0.882745	0.930727	0.84089	0.921454	0.907366	0.957206	0.990589	0.975371	0.897733	1.06292	0.988823	0.920546	1.01865	0.922792	0.785493	0.969091	0.960217	0.915231	1.0103	0.935558	0.888293	1.27687
IGF-1R Tyr1162,Tyr1163	0.0989757	0.0481078	0.055902	0.056559	0.0607075	0.0653506	0.0538013	0.0734989	0.0834193	0.0540265	0.0506565	0.0611059	0.0759954	0.0998099	0.0894388	0.119293	0.21159	0.0960237	0.0765622	0.0914613	0.103665	0.121023	0.153183	0.132709	0.234529	0.0882706	0.0854589	0.0680147	0.095295	0.114405	0.168634	0.174074	0.379527	0.140485	0.245963	0.178861	0.243869	0.284201	0.318301	0.235463	0.320551	0.12907	0.190749	0.193094	0.242503	0.252129	0.25433	0.251374	0.148226
Stat3 Tyr705	0.0118037	0.0129273	0.0121593	0.0123362	0.0131414	0.0154382	0.00830891	0.0106423	0.00891398	0.0189396	0.0179564	0.0192178	0.0132499	0.0225361	0.0189998	0.0162868	0.0271862	0.0302514	0.0278069	0.0234532	0.0189834	0.0232223	0.0286664	0.0286937	0.0414833	0.0245256	0.0316363	0.0334102	0.0220499	0.0240717	0.0339396	0.0267606	0.0119032	0.0124856	0.00958216	0.00729386	0.0100068	0.00808822	0.00884066	0.00818077	0.0102303	0.0102706	0.00816301	0.00862784	0.00959345	0.00918542	0.00946923	0.00905639	0.0106263
Ubiquitin (P4D1)	0.145774	0.165455	0.152444	0.0952883	0.140749	0.144049	0.114672	0.144166	0.148255	0.129407	0.140519	0.137043	0.14558	0.126558	0.127339	0.1485	0.159334	0.158412	0.146743	0.194671	0.271587	0.18697	0.172959	0.186945	0.145516	0.139681	0.134381	0.147395	0.141705	0.145737	0.157106	0.138754	0.121787	0.124366	0.116043	0.0868094	0.0985647	0.0921488	0.0836021	0.0895701	0.0962596	0.0799764	0.0978672	0.0873819	0.0895476	0.0883347	0.0769304	0.0734126	0.0814608
CamKII alpha (22B1) Thr286	3.11133	3.04261	2.8684	2.8132	4.34656	3.37756	1.99929	1.92874	1.87803	1.89152	2.03543	2.35805	1.93038	2.1159	1.73298	3.44035	2.80112	2.5242	1.93612	1.33213	1.39329	1.73557	1.68691	1.82824	2.69969	2.26573	1.92217	2.88404	2.55606	2.91433	2.04057	1.83752	2.06411	2.9418	1.65014	1.4326	2.16051	1.10741	1.78215	2.05709	1.46543	2.15049	2.46934	1.8056	2.05585	2.42059	2.17616	2.27531	1.74542
GAPDH	0.0986928	0.0910904	0.0669384	0.122131	0.104014	0.0798888	0.112346	0.111376	0.0897442	0.158118	0.131084	0.113191	0.113861	0.139057	0.11104	0.148468	0.104921	0.0984993	0.113837	0.075866	0.0794226	0.114808	0.0963641	0.0784956	0.164591	0.11962	0.111912	0.113139	0.101835	0.105668	0.118132	0.0816429	0.120784	0.127672	0.121353	0.14919	0.135435	0.190166	0.163427	0.131638	0.203041	0.144246	0.187016	0.251693	0.155353	0.151865	0.184938	0.140838	0.114425
PKC-alpha	0.15336	0.15591	0.167702	0.151917	0.150921	0.128679	0.141319	0.16019	0.155614	0.181634	0.121208	0.114213	0.155294	0.183964	0.12133	0.190293	0.117295	0.0912969	0.11811	0.089535	0.0797836	0.0982691	0.0939802	0.114778	0.127697	0.117358	0.110007	0.11316	0.106251	0.0970344	0.136166	0.106985	0.0782697	0.0866239	0.0872972	0.012177	0.0841112	0.0841935	0.0737691	0.0798511	0.0814514	0.0739569	0.0828918	0.0760034	0.0788472	0.0810509	0.0872804	0.0675544	0.0923469
p21 CIP/WAF1	0.0138407	0.0234224	0.0199553	0.0175688	0.0145286	0.0111772	0.0102338	0.0106713	0.0159019	0.0208696	0.0166751	0.0167217	0.020201	0.02315	0.0156827	0.0221493	0.00818651	0.0117262	0.00756935	0.0101557	0.0106457	0.0196451	0.00961792	0.00887	0.0105668	0.0136428	0.00885365	0.00883504	0.00846225	0.00810733	0.0097263	0.0109489	0.00885156	0.00497286	0.00610234	0.00745974	0.00704799	0.00481767	0.00943258	0.00595942	0.00899307	0.00706804	0.008282	0.00645173	0.0066317	0.00867083	0.0130302	0.00532947	0.0119303
Ki-67 (Annexin II, p36)	0.0808316	0.0988424	0.0703364	0.127253	0.0965949	0.0901792	0.103582	0.0888208	0.0571486	0.0653588	0.0495766	0.0558554	0.106444	0.0770216	0.0820893	0.0721059	0.0844689	0.0668379	0.0862614	0.048931	0.0493535	0.0712499	0.0776217	0.0669257	0.103351	0.0747547	0.0614457	0.089752	0.0804545	0.0650493	0.089699	0.0742607	0.0543044	0.0714262	0.0628242	0.0395251	0.051861	0.0484949	0.041486	0.0486114	0.0558399	0.0387853	0.0611959	0.0610844	0.0558912	0.0504054	0.0675463	0.0525615	0.0608925
CrkL	0.256261	0.249441	0.203107	0.257948	0.265081	0.219046	0.290631	0.292489	0.275873	0.352321	0.228772	0.270089	0.264905	0.335617	0.328411	0.316452	0.220246	0.200629	0.222755	0.216513	0.218879	0.234629	0.225443	0.214275	0.287135	0.252283	0.200145	0.320681	0.246577	0.251113	0.303395	0.221932	0.208112	0.26237	0.240101	0.190592	0.267779	0.245527	0.244455	0.284289	0.302137	0.253138	0.317805	0.316859	0.298032	0.318744	0.324589	0.311133	0.302178
Cyclin D1	0.136829	0.128503	0.122921	0.188095	0.151538	0.144255	0.16334	0.187008	0.183491	0.161219	0.130253	0.159964	0.161029	0.207303	0.173772	0.17382	0.110728	0.105128	0.101327	0.0770827	0.0885907	0.101681	0.0895272	0.0997188	0.114678	0.108006	0.0972808	0.116276	0.104357	0.108739	0.118058	0.100004	0.149287	0.139899	0.165459	0.120153	0.124006	0.117431	0.124598	0.106438	0.129252	0.115315	0.135263	0.136055	0.138522	0.128961	0.132823	0.125292	0.150467
HSP27 (HSPB1)	0.0182983	0.0175872	0.0146829	0.0219889	0.0203323	0.0175903	0.0191257	0.0205861	0.0240064	0.0224657	0.0250393	0.0226328	0.0212298	0.0230564	0.0190154	0.019482	0.0209209	0.0356739	0.0212223	0.0250688	0.0301006	0.0235323	0.0234792	0.0259175	0.0352958	0.0252274	0.0302316	0.032548	0.0288985	0.0238365	0.0269237	0.0271637	0.0323894	0.0386603	0.0367266	0.0240719	0.0422459	0.0246171	0.0291868	0.0312802	0.0426995	0.0403104	0.0373386	0.0425977	0.0366762	0.0386488	0.0368745	0.0335145	0.0379803
Ras (pan)	0.0319824	0.0317161	0.025732	0.0317745	0.0327995	0.0299958	0.0328123	0.0408654	0.0345064	0.0412385	0.0462161	0.0365732	0.0373661	0.0392812	0.0376277	0.0470016	0.0253928	0.0258974	0.0214558	0.0199473	0.0267104	0.024653	0.0250398	0.0224448	0.0240797	0.023189	0.0259082	0.0283906	0.0193963	0.0215941	0.026111	0.019813	0.0408095	0.0368157	0.0348609	0.0375279	0.0331605	0.0354177	0.0330353	0.0363232	0.0368414	0.040702	0.0357079	0.0399404	0.0408434	0.0419033	0.0452677	0.0495509	0.0229485
CamKII alpha	0.0163748	0.0158742	0.0191937	0.0220237	0.0184923	0.0230119	0.0444268	0.0191289	0.0348943	0.0263586	0.0454303	0.0480931	0.0222387	0.027253	0.0241474	0.0223317	0.0316844	0.0234006	0.0146316	0.0217454	0.0291877	0.012529	0.0202747	0.0356062	0.0139252	0.0206911	0.0221076	0.01822	0.0167338	0.0176118	0.0162439	0.0274427	0.0347089	0.0220567	0.0292688	0.0226349	0.0244163	0.0282305	0.0334477	0.0367274	0.0346022	0.0260946	0.0294965	0.0279557	0.0301917	0.0322476	0.0342657	0.0339334	0.0145666
Histone H2A.X	0.0130708	0.0176443	0.016007	0.01723	0.0182636	0.0160398	0.021703	0.0230758	0.0187767	0.0245098	0.0190043	0.0173178	0.0206716	0.0207472	0.0306059	0.0168571	0.0267522	0.0270228	0.0209252	0.0272307	0.0175755	0.0239458	0.0251919	0.0257439	0.0310208	0.0382585	0.0300148	0.0263802	0.0267371	0.0229272	0.0269878	0.0308565	0.0179755	0.0195369	0.0212949	0.0173723	0.0195305	0.0201437	0.0199765	0.0165121	0.0215608	0.0241746	0.0196115	0.0212084	0.0240467	0.0174054	0.0206646	0.0181703	0.0132359
Stat1 Ser139	0.0171839	0.0163894	0.0147828	0.0226047	0.021602	0.019173	0.0210828	0.0265813	0.026331	0.0282791	0.0508476	0.0251589	0.0198557	0.0254312	0.0206158	0.0144676	0.0376634	0.0402333	0.0255251	0.0155954	0.0255741	0.0215482	0.0231483	0.035357	0.0579579	0.0344103	0.0228994	0.0282499	0.0318301	0.0287814	0.0412927	0.038889	0.0205123	0.0171369	0.016745	0.0225596	0.0251885	0.0172135	0.0193034	0.0233234	0.0184391	0.0194406	0.0206883	0.0276809	0.0261957	0.0221477	0.0318065	0.0304932	0.109076
mouseIgG1	0.00455473	0.00567404	0.0042516	0.00429874	0.00302384	0.00209143	0.00460322	0.00450569	0.00404787	0.00208905	0.00458821	0.00670528	0.00220574	0.00358396	0.00365364	0.00276522	0.00443154	0.00342545	0.00341496	0.0033663	0.00282609	0.00427549	0.00312009	0.00324526	0.00311077	0.00223966	0.00240504	0.00294181	0.00281373	0.00273396	0.00272628	0.0027197	0.00180848	0.00234046	0.00297141	0.00123862	0.00134231	0.000334154	2.18409e-05	0.00169409	0.00264713	0.00093703	0.00119319	0.0019981	0.00180976	0.00130696	0.0017329	0.00175986	0.000195754
mouseIgG2a	0.00313125	0.00486072	0.00509978	0.00346056	0.00250381	0.00239633	0.00498113	0.00445614	0.00349636	0.00260333	0.00629783	0.00698959	0.0026543	0.00313112	0.00252288	0.00211188	0.00609389	0.00654884	0.00394127	0.00552179	0.00325952	0.00471436	0.00351588	0.00333538	0.00335112	0.00353911	0.0040974	0.00260974	0.00408895	0.00445726	0.00467446	0.00256789	0.00388225	0.0027631	0.00161119	0.000710312	0.00269977	0.00384027	0.00125871	0.00348223	0.00313104	0.00274432	0.0024303	0.00184593	0.00311097	0.00213627	0.000832021	0.00143103	0.000357543
mouseIgG2b	0.00511741	0.004798	0.00527086	0.00464757	0.00757629	0.00618234	0.00476541	0.0049352	0.0044337	0.00220619	0.00339115	0.00348861	0.00231915	0.00324	0.00305006	0.00168623	0.00282545	0.00366704	0.0035184	0.00149251	0.00592528	0.00354688	0.00145611	0.00289683	0.00298829	0.0022433	0.00612766	0.00322561	0.00302695	0.00440636	0.00381367	0.00362233	0.00237115	0.00575565	0.00221326	-4.25622e-05	0.0025921	0.00129202	0.000373534	0.00116742	0.00159403	0.00213164	0.00151912	0.0018906	0.00113155	0.000692007	0.00157228	0.00139925	0.000290304
mouseIgG1	0.00824108	0.00876152	0.00808624	0.0049247	0.0055097	0.00729057	0.00689822	0.00836263	0.00884132	0.00782127	0.0120512	0.0102704	0.00486529	0.00940365	0.00824639	0.00735235	0.00814756	0.0110545	0.00822843	0.00823058	0.00849246	0.0091477	0.00894708	0.0101295	0.00865485	0.0100186	0.00937294	0.00962751	0.0109302	0.0100987	0.010329	0.00897262	0.0107232	0.0105333	0.0134587	0.00999898	0.0128253	0.0133795	0.0114966	0.0111407	0.0143261	0.013733	0.0131673	0.0133462	0.0138796	0.0129447	0.0118682	0.0127848	0.00454863
rabbit secondaryCAB1	0.00755948	0.00759419	0.00827774	-0.000129355	0.00632779	0.00742894	0.0132876	0.00658304	0.00610361	0.00801974	0.00754996	0.00685393	0.0174227	0.00738529	0.01022	0.00617204	0.00641089	0.00632687	0.00800144	0.00480358	0.00993389	0.00583611	0.0088218	0.00621633	0.00839656	0.00584513	0.00739814	0.00803783	0.00552472	0.00500811	0.00611162	0.00951183	0.00413168	0.00423855	0.00428365	0.00401539	0.00622742	0.00709315	0.00349538	0.00457724	0.0051919	0.00382188	0.00574271	0.00374216	0.0034772	0.00422319	0.00381434	0.0026223	0.00370381
rabbit secondaryCAB2	0.00074268	0.00623201	0.00910349	0.00898921	0.00878274	0.00884472	0.0318785	0.0361932	0.0202564	0.0181018	0.0164699	0.021762	0.0120109	0.0181662	0.0166233	0.0252548	0.0351177	0.0273413	0.0368909	0.0286073	0.0260378	0.047962	0.0410801	0.0319993	0.0439119	0.050174	0.0398536	0.0415147	0.064845	0.0520255	0.04222	0.0476378	0.0398689	0.0338052	0.0463201	0.0518952	0.0596391	0.0610709	0.0737808	0.0480169	0.0890548	0.0753858	0.0613228	0.0900415	0.0879978	0.0446588	0.0709651	0.0648932	0.0335836
buffer control	0.00332875	0.00358015	0.00360207	0.00355904	0.00483606	0.00340138	0.00381409	0.00303584	0.00304943	0.00234084	0.00195841	0.00775119	0.00273997	0.00131834	0.000567269	0.0014812	0.0025726	0.00302014	0.00174852	-0.000177241	0.00113152	0.00184874	0.00160506	0.00185056	0.00136506	0.00252997	0.00238668	0.00179059	0.00274232	0.00121619	0.00262668	0.00179394	0.0021443	0.00105332	0.00110475	6.66698e-05	0.0015942	0.00173146	0.000956571	0.000666702	0.0016934	0.00134242	0.00159594	0.00109651	0.00064591	0.00188502	0.00177488	0.000585045	-0.000381489
buffer control	0.00482713	0.00517916	0.00483618	0.00605587	0.00569249	0.00577229	0.00523917	0.00658491	0.00611504	0.00513451	0.00711601	0.00619438	0.00469881	0.0049266	0.00539339	0.00351281	0.00889685	0.00696834	0.00551571	0.00534832	0.0296122	0.0086731	0.00579679	0.00705635	0.00660065	0.00710128	0.00702069	0.00599723	0.00592087	0.0103615	0.00625896	0.00696053	0.00774052	0.00685251	0.00667339	0.00952495	0.00946876	0.00884703	0.00886263	0.00877228	0.010633	0.00986359	0.0115487	0.0117629	0.0112503	0.0112603	0.0115545	0.00894494	0.00287524
ndef	0.00226604	0.00297518	0.0041785	0.00435618	0.00420968	0.00756741	0.00318467	0.00327623	0.00364226	0.00279478	0.00186029	0.00118787	0.00175455	0.00306158	0.00620959	0.00100481	0.00293388	0.00330787	0.00219324	0.00262564	0.0032049	0.00249678	0.00289922	0.00189094	0.0003261	0.00861067	0.00135269	0.00441613	0.00130521	0.0100455	0.00230494	0.00260879	0.00116835	0.00593328	0.00429641	0.000621084	0.00018133	0.00151302	0.00142246	0.00110261	0.00104795	0.00117621	0.00145389	0.00671278	0.00279226	0.000718735	0.00136466	0.000966089	-0.000135598
ndef	0.00387005	0.00434413	0.00472478	0.0035687	0.00202259	0.0047282	0.00365076	0.00377728	0.00342055	0.00369626	0.00258536	0.0034723	0.00137552	0.00185691	0.00165692	0.00124983	0.00257654	0.0019547	0.0014533	0.00114452	0.00127106	0.00202772	0.00390969	0.00654989	0.00189393	0.00864369	0.00180385	0.0017677	0.00182041	0.0024179	0.00285	0.00257481	0.00224574	0.00578117	0.00314918	0.000969507	0.00391067	0.00303902	0.000849298	0.000880871	0.00446914	0.00176878	0.00121618	0.000929325	0.00159133	0.00171516	0.001031	0.00113661	-0.00018004
ndef	0.00282282	0.0050423	0.00300606	0.0055462	0.00288077	0.00265023	0.00405778	0.00425568	0.0037953	0.00297425	0.00242245	0.00567946	0.0257697	0.00168218	0.00155258	0.00146229	0.00233836	0.00331986	0.00229652	0.00242191	0.00209329	0.00274243	0.00653161	0.00276545	0.159806	0.00463898	0.00210164	0.00167255	0.00479679	0.00209389	0.00399769	0.00167495	0.00249855	0.00213289	0.00198542	0.00124939	0.00230384	0.000957356	0.00129253	0.0029434	0.00158444	0.000764772	0.00147823	0.00475178	0.00209634	0.00180649	0.00197164	0.00171239	0.000219658
[truncated: 15 more columns]

## Sheet: Supp. RPPA data for Figure3A
RPPA data for Figure 3A (Raw data)
Sample	DLD-1	DLD-1	DLD-1	DLD-1	DLD-1	HCT116	HCT116	HCT116	HCT116	HCT116	LS174t	LS174t	LS174t	LS174t	LS174t	SW480	SW480	SW480	SW480	SW480
Treatment	DMSO	Trametinib	Trametinib	AZD6244	AZD6244	DMSO	Trametinib	Trametinib	AZD6244	AZD6244	DMSO	Trametinib	Trametinib	AZD6244	AZD6244	DMSO	Trametinib	Trametinib	AZD6244	AZD6244
Conc (nM)		500	200	500	200		500	200	500	200		500	200	500	200		500	200	500	200
p44/42 MAPK (ERK1/2)	1.17192	1.73325	2.12485	2.28498	3.84402	0.784223	1.13955	0.906816	1.16594	1.27213	0.762725	1.08041	0.753545	2.15977	1.678	1.21491	1.70966	1.7506	1.75323	1.76686
p44/42 MAPK (ERK1/2) P Thr202/Thr185,Tyr204/Tyr187	0.148188	0.11053	0.0817013	0.0912	0.10798	0.14831	0.0398166	0.0418206	0.0701338	0.102742	0.263056	0.170813	0.117095	0.247022	0.225554	0.196162	0.111929	0.0888157	0.0938692	0.125716
Src	0.297446	0.296939	0.446851	0.605922	0.796964	0.36475	0.549108	0.472389	0.646867	0.647492	0.71729	0.862214	0.667004	1.46175	1.24911	1.00051	0.847246	0.863034	0.981913	1.06318
Src (family) P Tyr416	0.0372633	0.0369772	0.0506674	0.0928816	0.0996281	0.0440598	0.137372	0.11208	0.100892	0.127296	0.0474534	0.0434163	0.0339982	0.0688587	0.0602362	0.0566194	0.0567894	0.047283	0.0476154	0.0527165
Prohibitin	2.57429	2.83287	3.54046	4.11171	5.90068	5.09003	5.06419	4.52155	6.6311	6.63148	3.41241	3.92326	3.05424	6.3139	5.32931	5.54724	4.9313	5.5599	5.39183	5.86887
Akt	0.747446	1.52581	0.454364	0.468206	0.599219	0.568028	0.628917	0.579438	0.737001	0.715813	0.300096	0.396731	0.312243	0.65087	0.577425	0.830639	0.772493	0.799273	0.905106	0.791995
Akt P Ser473	0.106346	0.138149	0.122706	0.0723687	0.103275	0.0375189	0.0375557	0.0286933	0.0426393	0.0407324	0.57956	0.372983	0.271073	0.545686	0.51841	0.0586769	0.078655	0.0725772	0.0869689	0.0774349
beta-Catenin	10.3996	15.483	13.359	13.6149	20.2766	5.86733	7.55217	6.11213	7.48241	8.07316	19.4572	18.2395	13.8331	33.4562	28.4098	45.6069	31.6557	32.9247	45.1936	47.5774
beta-Catenin P Ser33,Ser37,Thr41	0.401864	0.375578	0.53428	0.483372	0.736429	0.473043	0.388069	0.299512	0.449344	0.490689	0.574	0.640451	0.480574	0.979908	0.907966	0.788041	0.679622	0.667033	0.709456	0.689199
EGFR P Tyr1068	0.69472	0.620134	2.10414	1.87139	2.90955	1.61284	2.30881	1.76678	1.86314	2.01622	1.46206	1.5559	1.18892	1.97025	1.85436	2.09827	1.73908	1.68322	2.08853	1.9443
EGFR P Tyr1173	0.0848051	0.128254	0.2623	0.263642	0.325942	0.198033	0.315888	0.266016	0.272399	0.296421	0.2192	0.199004	0.16997	0.320004	0.285604	0.289498	0.282774	0.262127	0.289805	0.286161
ErbB-1/EGFR	0.0568233	0.0125063	0.107675	0.109635	0.156556	0.0729606	0.0617286	0.0556255	0.0744753	0.0815982	0.103447	0.0893144	0.0613939	0.162091	0.13727	0.147863	0.125713	0.12539	0.118699	0.144494
ErbB-2/Her2/EGFR	0.692608	0.813136	0.90432	0.865485	0.976869	0.260413	0.421294	0.368754	0.399103	0.37703	0.705912	0.955946	0.787901	1.32483	1.26222	0.423686	0.460274	0.452406	0.521366	0.495169
ErbB-2/Her2/EGFR P Tyr1248/Tyr1173	0.0961997	0.104519	0.108844	0.147596	0.164859	0.0928198	0.161496	0.163389	0.124514	0.146514	0.11146	0.0993009	0.0809935	0.146826	0.12762	0.132779	0.0968197	0.102064	0.122367	0.123774
ErbB-3/Her3/EGFR	0.300141	0.285507	0.331986	0.296178	0.450306	0.18023	0.228168	0.175637	0.245743	0.229428	0.199442	0.246653	0.173742	0.41167	0.299748	0.39088	0.33117	0.345157	0.386797	0.38728
ErbB-3/Her3/EGFR P Tyr1289	0.165765	0.149853	0.185761	0.182906	0.268784	0.147474	0.134525	0.131003	0.134493	0.150802	0.163154	0.155009	0.10386	0.235736	0.206127	0.254315	0.144349	0.151078	0.200059	0.208115
GSK-3-alpha/beta P Ser21/Ser9	0.261956	0.206812	0.295037	0.236021	0.307486	0.35316	0.271633	0.243211	0.337472	0.380258	0.577587	0.418534	0.350988	0.691192	0.626216	0.299182	0.236901	0.238316	0.280844	0.258134
GSK-3-beta	0.462445	0.478502	0.559783	0.538717	0.773108	0.35825	0.348057	0.315682	0.37425	0.427955	0.435891	0.487177	0.362227	0.763929	0.661371	0.433251	0.541249	0.540592	0.546274	0.49689
IkB-alpha P Ser32	0.267226	0.264491	0.256	0.215211	0.293167	0.158862	0.162569	0.135114	0.185912	0.196819	0.160005	0.152198	0.125959	0.258934	0.218321	0.263779	0.187638	0.195296	0.217578	0.211515
IKK alpha/beta P Ser176/Ser177	0.0724475	0.0770451	0.0979358	0.0968335	0.134375	0.075922	0.118146	0.105892	0.100544	0.129114	0.102713	0.0840089	0.0762982	0.129788	0.11991	0.097245	0.0915706	0.0934681	0.130045	0.0997284
JAK1	0.0423106	0.0531995	0.068241	0.0566359	0.081379	0.0404379	0.0457495	0.0410207	0.0469685	0.0521122	0.043934	0.0487351	0.0379066	0.0794799	0.0666728	0.0672809	0.0540617	0.0708009	0.0727415	0.0692834
JAK1 P Tyr1022,Thr1023	0.88005	0.853127	1.26318	1.3405	1.80044	0.845001	1.49992	1.18198	0.953567	1.18411	1.09714	0.960979	0.807598	1.19698	1.15667	0.959514	0.866573	0.825432	0.959798	0.996326
MAPKAPK-2	0.478477	0.300504	0.518159	0.576252	0.716754	0.406218	0.224859	0.164966	0.305153	0.362811	0.415699	0.274396	0.200352	0.553141	0.507858	2.44603	2.32447	2.36588	2.33206	2.30503
MAPKAPK-2 P Thr334	0.181532	0.160943	0.205066	0.139545	0.194396	0.12335	0.094085	0.0832114	0.106574	0.120331	0.217245	0.191929	0.141126	0.296207	0.257913	0.250468	0.171138	0.170541	0.205803	0.194129
mTOR	1.0918	0.759441	1.14332	0.888524	1.93746	0.718201	0.942859	0.564206	1.26681	1.24542	0.548587	0.694391	0.432491	1.51861	1.20332	1.63305	1.50454	1.69953	3.19999	2.19438
mTOR P Ser2448	2.10575	2.14575	2.53927	2.34657	3.991	2.2289	2.37873	1.67167	2.64947	2.82019	2.1603	2.0058	1.59871	3.14031	2.53252	3.36158	2.31862	2.59831	3.1506	3.09613
PLC gamma py	0.12465	0.119049	0.166758	0.212552	0.212968	0.0823205	0.233939	0.228519	0.158065	0.191997	0.176645	0.14376	0.0972439	0.212667	0.181452	0.217266	0.206606	0.209271	0.215395	0.19523
p38 MAPK	0.732247	0.78364	0.910746	0.924963	1.44058	0.664114	0.722659	0.585342	0.853762	0.898092	0.466174	0.483755	0.357696	0.86546	0.701459	1.2748	0.977946	1.09265	1.39846	1.8233
p38 MAPK PThr180,Tyr182	0.748165	1.34891	0.522113	0.505696	0.83552	0.453583	0.564381	0.414674	0.518786	0.530044	0.540079	0.513287	0.405072	0.758466	0.622102	0.589271	0.404261	0.454263	0.429951	0.438214
Raf P Ser259	0.376323	0.619242	0.731281	0.630126	0.867352	0.46438	0.51671	0.453148	0.58261	0.624728	0.433557	0.425077	0.294241	0.842652	0.720547	0.657257	0.365477	0.386256	0.533129	0.521046
Raf P Ser338	0.221214	0.595218	0.564168	0.532764	0.730652	0.448102	0.468624	0.414626	0.566972	0.564111	0.406018	0.393929	0.312282	0.610247	0.559803	0.607722	0.511079	0.540211	0.572258	0.578031
Raf1 (C-12)	0.0988706	0.143408	0.263787	0.233635	0.299433	0.162655	0.138069	0.134169	0.15783	0.168156	0.0873948	0.0887953	0.0718948	0.154409	0.135286	0.114719	0.0936037	0.108273	0.122302	0.125957
S6 Ribosomal Protein	0.0428252	0.054003	0.0526953	0.0448482	0.0998509	0.0381411	0.0458745	0.0341973	0.0408453	0.0377009	0.0330608	0.0363742	0.02978	0.101196	0.0622551	0.0618595	0.0670107	0.063028	0.0909795	0.108594
S6 Ribosomal protein P Ser235,Ser236	0.251663	0.323658	0.343475	0.434472	0.673364	0.976767	0.340471	0.269851	0.504643	0.576849	0.665681	0.258585	0.210144	0.494822	0.422514	0.568129	0.221991	0.225689	0.258398	0.288423
SHP2 P Tyr542	0.119543	0.0857213	0.179178	0.224289	0.237362	0.105274	0.375236	0.31706	0.220145	0.263817	0.22919	0.166275	0.143009	0.248462	0.233296	0.161549	0.171558	0.180259	0.163267	0.159046
Stat5	1.376	1.48175	2.64356	2.41543	4.66015	1.19182	1.45363	0.906488	1.91299	1.97478	1.18927	1.31525	0.926396	4.7533	3.21331	4.0354	3.66146	3.54896	4.30835	4.49055
Stat5-Phospho	0.254512	0.223873	0.252569	0.317896	0.377322	0.153513	0.290678	0.275634	0.250213	0.294537	0.312584	0.264992	0.211798	0.37717	0.324369	0.36085	0.232013	0.266555	0.321121	0.303351
Tyk2 P Tyr1054,Tyr1055	0.0998663	0.0998751	0.11131	0.108542	0.160445	0.0723871	0.130406	0.106442	0.126632	0.126467	0.138034	0.131088	0.105696	0.190276	0.156416	0.150185	0.111251	0.144727	0.155122	0.135375

## Sheet: Supp. RPPA data for Figure 3B
RPPA data for Figure 3B (raw data)
Cell Line	DLD-1	DLD-1	DLD-1	DLD-1	DLD-1	DLD-1	DLD-1	DLD-1	DLD-1	DLD-1	DLD-1	DLD-1	DLD-1	DLD-1	DLD-1	DLD-1	HCT116	HCT116	HCT116	HCT116	HCT116	HCT116	HCT116	HCT116	HCT116	HCT116	HCT116	HCT116	HCT116	HCT116	HCT116	HCT116
Treatment	DMSO	DMSO	AZD0424	AZD0424	Trametinib	Trametinib	Trametinib	Trametinib+AZD0424	Trametinib+AZD0424	Trametinib+AZD0424	AZD6244	AZD6244	AZD6244	AZD6244+AZD0424	AZD6244+AZD0424	AZD6244+AZD0424	DMSO	DMSO	AZD0424	AZD0424	Trametinib	Trametinib	Trametinib	Trametinib+AZD0424	Trametinib+AZD0424	Trametinib+AZD0424	AZD6244	AZD6244	AZD6244	AZD6244+AZD0424	AZD6244+AZD0424	AZD6244+AZD0424
Conc (nM)			2000	2000	500	50	5	2000/500	2000/50	2000/5	500	50	5	2000/500	2000/50	2000/5			2000	2000	500	50	5	2000/500	2000/50	2000/5	500	50	5	2000/500	2000/50	2000/5
ErbB-2/Her2/EGFR P Y1248/Y1173	0.0893336	0.0940999	0.0676592	0.0805684	0.149805	0.189849	0.189315	0.11512	0.100032	0.0762646	0.156928	0.246317	0.162185	0.0869853	0.0764371	0.0764935	0.0821778	0.079381	0.0657145	0.0729247	0.0675709	0.098955	0.0827682	0.0891481	0.0880455	0.0868956	0.0756422	0.0752237	0.0723966	0.0716359	0.0719667	0.0691192
PLC-gamma1 P Y783	0.110417	0.106539	0.0673094	0.0874336	0.212478	0.322355	0.317035	0.0898544	0.105936	0.0725921	0.293269	0.502393	0.300934	0.0845848	0.0868141	0.0765147	0.0624689	0.063647	0.0358949	0.0382292	0.0538656	0.0797066	0.0553278	0.0483849	0.0378922	0.0362206	0.0433987	0.0477541	0.0507553	0.0300433	0.0376462	0.0418895
S6 Ribosomal protein p S240,S244	0.497729	0.418861	0.276837	0.267214	0.333418	0.380421	0.519574	0.235591	0.218678	0.290746	0.375666	0.512398	0.368514	0.228476	0.271234	0.282757	0.522394	0.46109	0.332749	0.339386	0.113879	0.143744	0.274044	0.122008	0.100392	0.224828	0.131426	0.202808	0.325894	0.103914	0.0854768	0.222699
SHP2 P Y542	0.113462	0.090188	0.0348371	0.0527147	0.175632	0.280872	0.285078	0.0454057	0.0658601	0.0443264	0.243898	0.447247	0.300707	0.0461809	0.0467128	0.0377292	0.0447977	0.0475755	0.0129177	0.0160484	0.039961	0.0890999	0.0396827	0.0173443	0.0198113	0.0171333	0.0415124	0.0423882	0.0473768	0.0127559	0.0181403	0.0291232
FAK1 P Y397	0.0899426	0.0856101	0.095618	0.10429	0.142085	0.17823	0.160338	0.184179	0.180998	0.132988	0.136525	0.199986	0.136405	0.126506	0.122012	0.102915	0.0324698	0.0368418	0.0291237	0.033716	0.0516234	0.0620711	0.0602207	0.0557858	0.0550788	0.049679	0.0456675	0.037614	0.0358255	0.0391636	0.034978	0.0378774
ERK1/2	1.82589	1.99743	2.20653	2.40588	2.48883	2.59378	2.19185	4.84915	4.17573	2.95864	1.66125	2.02158	1.8185	3.11188	2.987	2.85554	1.12642	1.16037	0.970348	0.513202	1.33485	1.70251	1.60238	2.39373	2.07819	1.42643	1.37923	1.18067	1.08396	1.57856	1.25642	1.26923
ERK1/2 P T202/T185,Y204/Y187	0.103524	0.121434	0.111173	0.097272	0.0773171	0.0848472	0.0847656	0.109684	0.101938	0.0970485	0.0788825	0.101848	0.0781609	0.0871552	0.0927778	0.0952243	0.133959	0.131298	0.0890571	0.132246	0.048075	0.0551686	0.107481	0.0769219	0.062848	0.120669	0.0643834	0.0906278	0.153445	0.0698494	0.093671	0.151563
Src	0.83498	0.876524	1.71111	1.86857	0.801201	0.869068	0.849831	2.82888	2.79205	2.25713	0.664439	0.893215	0.889464	2.01536	1.98039	2.01637	0.735114	0.787193	1.21213	1.38866	0.85564	0.983567	0.909102	2.33848	1.94241	1.68496	0.803925	0.658468	0.630436	1.72509	1.31153	1.34975
p38 MAPK PT180,Y182	0.1769	0.275217	0.22492	0.225353	0.317792	0.37437	0.353948	0.298863	0.314179	0.234624	0.334388	0.505045	0.385836	0.23421	0.277713	0.273125	0.224612	0.262679	0.235415	0.19901	0.183368	0.233847	0.184365	0.196473	0.209841	0.164403	0.196066	0.248145	0.179488	0.173709	0.155592	0.218317
Rb P S807,S811	1.03889	1.0614	0.643592	0.774539	0.558924	0.72599	1.07096	0.424297	0.428857	0.635152	0.766174	1.06826	1.00696	0.485749	0.656048	0.843973	0.815697	0.794885	0.636643	0.678812	0.164128	0.211198	0.626067	0.212335	0.216855	0.526651	0.254842	0.525312	0.638212	0.232387	0.34055	0.563446
Rb P S780	0.386543	0.382986	0.266494	0.303995	0.221206	0.277395	0.359207	0.196637	0.198617	0.245338	0.26899	0.352249	0.348309	0.201725	0.246787	0.285516	0.33602	0.316188	0.250433	0.297733	0.091425	0.110293	0.245057	0.11918	0.112512	0.216166	0.110955	0.226341	0.272239	0.104108	0.172051	0.220856
Src (family) P Y416	0.105652	0.0961788	0.0444702	0.0557725	0.149543	0.222874	0.227802	0.0496087	0.0593131	0.0492879	0.181351	0.338915	0.234485	0.0477906	0.0528409	0.0535079	0.0680146	0.0597084	0.0306146	0.0325021	0.0442117	0.0834854	0.0583909	0.0211195	0.0227258	0.0341395	0.0463281	0.0512421	0.0627361	0.0219782	0.0251905	0.0281865
IGF-1R beta P Y1162,Y1163	0.0675951	0.0631045	0.0497457	0.0583204	0.09296	0.123351	0.123746	0.0612122	0.062323	0.0522609	0.107535	0.183204	0.127218	0.0527046	0.0625227	0.056978	0.054834	0.0647602	0.0506005	0.0418925	0.0501611	0.0716926	0.0585231	0.0629282	0.0672155	0.051255	0.0554876	0.0527846	0.0471403	0.0489251	0.0231273	0.0147399
MEK1/2 P S217/221	0.0624974	0.0581701	0.0553905	0.0779388	0.105124	0.124724	0.0821667	0.183262	0.161479	0.068623	0.160176	0.0997384	0.0566598	0.208041	0.102303	0.0666327	0.0471009	0.0498271	0.0420424	0.053765	0.0677664	0.0925518	0.0588599	0.13177	0.100099	0.060071	0.255543	0.101446	0.0585562	0.234079	0.100688	0.0796759
EGFR P Y1173	0.0962934	0.0915593	0.0816581	0.0875846	0.121011	0.161293	0.164582	0.110411	0.105514	0.0827041	0.139367	0.212568	0.15589	0.0856967	0.0882653	0.082139	0.0777158	0.0762425	0.0609621	0.0581282	0.0623506	0.076938	0.0733398	0.0789271	0.0752721	0.0699005	0.0662119	0.0661306	0.0677292	0.0628153	0.0639724	0.0597193
S6 Ribosomal protein P S235,S236	0.511012	0.588078	0.275279	0.387689	0.314175	0.473222	0.665669	0.258962	0.234068	0.36427	0.315292	0.497636	0.402196	0.269481	0.271774	0.340486	0.490556	0.507954	0.353737	0.347841	0.0676193	0.0966193	0.27351	0.080646	0.0850084	0.150576	0.107622	0.203262	0.340465	0.0707898	0.0478315	0.244865
Rb	0.147168	0.138735	0.0872876	0.110782	0.0890438	0.116753	0.177905	0.0774425	0.0744265	0.0993897	0.103786	0.172146	0.160506	0.0776824	0.109163	0.128062	0.0981811	0.0925961	0.0711034	0.0674675	0.0191664	0.0289541	0.0768202	0.0270018	0.0292591	0.0618083	0.027398	0.050501	0.0618623	0.0249698	0.0453661	0.0635813
EGFR P Y1068	0.0457951	0.0376156	0.0263965	0.0340234	0.0659772	0.114742	0.115891	0.024627	0.0325676	0.0261808	0.0901209	0.185312	0.116693	0.0229477	0.0264645	0.0481416	0.0173181	0.0211564	0.0140164	0.0151293	0.0278893	0.0430127	0.023082	0.0176268	0.0213209	0.0175016	0.0212468	0.022948	0.0145342	0.0122926	0.0106166	0.0130688
Prohibitin	2.35314	2.79814	2.6288	2.66544	2.57975	2.75896	2.55494	4.16915	3.67437	2.95097	2.249	2.60738	2.51112	3.33064	3.19356	3.07875	4.45789	4.21355	3.5616	4.36217	3.95368	4.65111	4.24203	5.67679	4.83786	4.26887	4.02229	3.7774	3.74877	4.36557	3.67245	3.99359

## Sheet: Supp. RPPA data for Figure 5D
RPPA data for Figure 5D (raw data)
Sample	DMSO-1	DMSO-1	DMSO-1	DMSO-1	DMSO-1	DMSO-1	DMSO-2	DMSO-2	DMSO-2	DMSO-2	DMSO-2	DMSO-2	TRAM_R-1	TRAM_R-1	TRAM_R-1	TRAM_R-1	TRAM_R-1	TRAM_R-1	TRAM_R-2	TRAM_R-2	TRAM_R-2	TRAM_R-2	TRAM_R-2	TRAM_R-2	TRAM_R-3	TRAM_R-3	TRAM_R-3	TRAM_R-3	TRAM_R-3	TRAM_R-3
Treatment	DMSO	AZD0424	Trametinib	Trametinib+AZD0424	AZD6244	Trametinib+AZD0424	DMSO	AZD0424	Trametinib	Trametinib+AZD0424	AZD6244	Trametinib+AZD0424	DMSO	AZD0424	Trametinib	Trametinib+AZD0424	AZD6244	Trametinib+AZD0424	DMSO	AZD0424	Trametinib	Trametinib+AZD0424	AZD6244	Trametinib+AZD0424	DMSO	AZD0424	Trametinib	Trametinib+AZD0424	AZD6244	Trametinib+AZD0424
Aurora A/B/C P Thr288/Thr232/Thr198	0.0559241	0.0546389	0.0324622	0.0339931	0.0362324	0.0488695	0.0566217	0.0587161	0.0446267	0.0461278	0.0451373	0.0530527	0.0734571	0.0792791	0.0667441	0.0609291	0.0756194	0.0704377	0.0803432	0.077793	0.0643805	0.062799	0.0649837	0.0784515	0.0600418	0.0641496	0.0554368	0.0507683	0.0576917	0.0618865
Bad P Ser136	0.0838759	0.0798625	0.0632305	0.0756965	0.0749679	0.103886	0.103017	0.0976356	0.099101	0.0983479	0.0915153	0.0888811	0.0824712	0.0837544	0.0597366	0.0985036	0.0851234	0.0866457	0.0752858	0.0600788	0.0559676	0.110965	0.106964	0.122266	0.104539	0.11242	0.0800323	0.135112	0.133132	0.149738
Bak	0.324629	0.319221	0.262507	0.353593	0.320968	0.260354	0.361438	0.30697	0.340324	0.427476	0.363159	0.312722	0.381243	0.381997	0.326372	0.485867	0.441572	0.368902	0.346444	0.318358	0.301718	0.392293	0.373239	0.353975	0.359633	0.328159	0.278982	0.473739	0.408123	0.490352
HSP27 (HSPB1) P Ser78	0.264124	0.241997	0.225146	0.247073	0.224472	0.270193	0.334775	0.266389	0.349236	0.32281	0.240357	0.275101	0.28004	0.293106	0.319175	0.356825	0.327258	0.327353	0.278226	0.28689	0.303247	0.343617	0.30903	0.364039	0.297576	0.299291	0.325613	0.358498	0.333432	0.385066
IKK alpha/beta P Ser176/Ser177	0.0632748	0.0659431	0.112258	0.0651192	0.104177	0.0724552	0.0740322	0.0608489	0.180128	0.088978	0.118698	0.0803942	0.0696672	0.0692009	0.164445	0.081854	0.0892554	0.0703524	0.0735882	0.0547812	0.0781404	0.0717469	0.0736217	0.073735	0.0746932	0.0624971	0.0927427	0.0696256	0.0788591	0.0776832
MSK1 P Ser376	0.102113	0.0924157	0.100295	0.091726	0.103357	0.105252	0.121745	0.101391	0.139078	0.113835	0.109141	0.114119	0.133708	0.131944	0.133734	0.132563	0.135928	0.109769	0.15498	0.130654	0.123038	0.108509	0.125374	0.116472	0.145485	0.133031	0.117789	0.126234	0.142792	0.159183
PKC-zeta	0.0736177	0.076948	0.068408	0.0804642	0.0684472	0.0772509	0.0988336	0.0833526	0.122666	0.104175	0.0867117	0.0943659	0.0918334	0.113712	0.107505	0.115621	0.115593	0.117871	0.0987342	0.10423	0.105384	0.095513	0.0975892	0.107366	0.108507	0.111814	0.0959335	0.104028	0.111898	0.117446
PKC-zeta/lambda P Thr410/403	0.0746048	0.075435	0.107494	0.114143	0.0783989	0.126239	0.0826115	0.08153	0.123748	0.126353	0.084442	0.136953	0.0882217	0.0866934	0.114445	0.0916273	0.103403	0.098706	0.096629	0.0888308	0.121662	0.102522	0.0802691	0.126078	0.104511	0.102638	0.146868	0.147879	0.134985	0.17673
Bim	0.425949	0.473728	0.461872	0.634761	0.506795	0.560959	0.612091	0.562717	0.731812	0.823603	0.590681	0.701541	0.472856	0.627534	0.639541	1.00039	0.670784	0.704068	0.54453	0.521687	0.492031	0.688166	0.575695	0.574836	0.64666	0.723004	0.528849	0.930139	0.82298	0.961766
Rap1	0.112864	0.115269	0.140555	0.111826	0.129508	0.134934	0.124072	0.126372	0.205444	0.152483	0.150372	0.152564	0.109567	0.136962	0.158808	0.150078	0.154042	0.151611	0.125373	0.128295	0.153506	0.133846	0.140387	0.14742	0.138869	0.155471	0.134414	0.152866	0.204513	0.212906
ErbB-2/Her2/EGFR P Tyr1248/Tyr1173	0.0540156	0.0523798	0.121117	0.0586647	0.0964956	0.0616722	0.0629837	0.0550949	0.170911	0.0817136	0.0962123	0.0709441	0.0670258	0.054085	0.117025	0.0732715	0.0815844	0.059963	0.0780923	0.0632264	0.0826281	0.0554756	0.0686782	0.0638912	0.0560239	0.0530314	0.083027	0.0577896	0.0595309	0.0627477
mTOR P Ser2448	3.42417	3.36976	2.66102	3.51792	2.83517	2.9236	4.19689	4.03888	4.41451	4.63376	3.93973	3.80887	4.52858	4.87047	4.50504	5.28484	5.64919	5.19431	4.83398	5.0293	4.74006	4.67873	5.129	5.18957	4.8659	5.32671	6.13118	4.68565	5.52574	2.18196
S6 Ribosomal Protein	0.0181233	0.0246361	0.0155855	0.0313278	0.017859	0.0241894	0.0522714	0.0269104	0.0904843	0.0664109	0.0319283	0.0464229	0.0445313	0.0353806	0.063038	0.0937588	0.0566798	0.0503909	0.0223053	0.0295795	0.04078	0.0416169	0.040624	0.0305966	0.0386172	0.0474609	0.0223571	0.0574524	0.047126	0.0520659
NFkB p65 Ser536	0.0810097	0.0858869	0.0725548	0.0810339	0.0718746	0.0784492	0.0872541	0.0838572	0.102263	0.0939553	0.0824629	0.0880885	0.0974195	0.105628	0.0974542	0.11372	0.112079	0.108086	0.100932	0.11079	0.106065	0.105672	0.116554	0.114142	0.0937362	0.0908325	0.086469	0.101223	0.0988787	0.104054
cdc25c P Ser216	0.0700199	0.0795762	0.0445947	0.0586271	0.0492182	0.0640503	0.0830788	0.0865178	0.0700935	0.0779333	0.0647904	0.0869739	0.0660515	0.0786146	0.0676406	0.0860717	0.0933258	0.0806308	0.0772821	0.0780033	0.0721862	0.0881389	0.0845593	0.0761409	0.0680637	0.0699036	0.058761	0.0721484	0.0685937	0.0837847
Chk2 P Thr68	0.23437	0.225647	0.183636	0.255168	0.203424	0.235996	0.268136	0.267606	0.280967	0.298696	0.24172	0.274847	0.316812	0.359974	0.298392	0.332752	0.336188	0.319673	0.338206	0.345107	0.275139	0.321284	0.304029	0.333327	0.317609	0.312419	0.239874	0.308487	0.305077	0.359939
E-Cadherin	0.637632	0.653159	0.696205	0.784864	0.690179	0.680655	0.827636	0.731694	1.02769	1.03256	0.773872	0.830463	0.577343	0.647384	0.570154	0.63193	0.715661	0.617833	0.650187	0.640321	0.592366	0.559666	0.54854	0.599303	0.618647	0.592853	0.541499	0.689364	0.583059	0.667127
4E-BP1 P Thr37,Thr46	0.00956116	0.013	0.0101964	0.0125985	0.011331	0.0140291	0.014449	0.0151656	0.0203213	0.0220518	0.0141668	0.0191848	0.0205859	0.0183365	0.0168747	0.026221	0.0248531	0.0219193	0.0122791	0.0165635	0.0177363	0.0182139	0.0161042	0.0187672	0.0132149	0.0134012	0.0199279	0.0225411	0.0154204	0.0414007
beta-Catenin P Thr41,Ser45	0.420717	0.167305	0.196144	0.280684	0.173374	0.166723	0.14831	0.177808	0.243951	0.212368	0.203938	0.203202	0.174991	0.214841	0.244354	0.205992	0.208541	0.211194	0.256674	0.192184	0.249324	0.196192	0.205229	0.234678	0.243604	0.218529	0.578455	0.277151	0.228017	0.237197
Survivin	0.0698015	0.0645911	0.0466116	0.0505798	0.0513588	0.0454942	0.0513857	0.0482721	0.0510619	0.0482078	0.0494638	0.0553246	0.0540015	0.0595162	0.0568403	0.0528478	0.0641863	0.0572754	0.0524067	0.0532753	0.0469578	0.0463505	0.0524729	0.0534419	0.0595579	0.0514435	0.0357261	0.0529235	0.058736	0.0693684
PTEN P Ser380,Thr382,Thr383	1.38753	1.4353	1.20106	1.51496	1.32537	1.67109	2.04247	1.86292	1.82812	2.02427	1.59694	1.9047	1.7204	1.99681	1.8854	2.20519	2.04708	1.90918	1.82886	1.6711	1.81463	1.9206	1.67553	1.7876	1.80005	1.70494	1.56047	1.94424	1.67626	1.8783
PLC-gamma1 P Tyr783	0.119388	0.105755	0.415542	0.125749	0.345274	0.101553	0.0756303	0.069101	0.515456	0.114088	0.313936	0.110505	0.107746	0.0586848	0.34819	0.0960306	0.135505	0.0822309	0.128304	0.0783072	0.182707	0.0751824	0.109909	0.0848912	0.116636	0.069332	0.248293	0.114388	0.119706	0.0808646
PDK-1 P Ser241	0.1984	0.195262	0.151793	0.197056	0.181332	0.191585	0.246501	0.232668	0.279806	0.258482	0.212408	0.249401	0.236448	0.297366	0.248688	0.307109	0.313053	0.273347	0.241358	0.260106	0.243185	0.246754	0.226233	0.254552	0.241793	0.276165	0.204146	0.272475	0.247393	0.277743
p90 S6 kinase (Rsk1-3) P Thr359,Ser363	0.306602	0.282875	0.156742	0.289772	0.18587	0.180959	0.334222	0.304688	0.224276	0.264336	0.25898	0.21305	0.490592	0.469626	0.31871	0.359848	0.344917	0.347185	0.555537	0.531001	0.238744	0.324511	0.309664	0.363103	0.613217	0.598451	0.374761	0.477856	0.894689	0.4673
p70 S6 Kinase	0.375372	0.384252	0.297977	0.311539	0.315272	0.379187	0.590266	0.501149	0.583634	0.508431	0.462509	0.513397	0.531618	0.580725	0.584463	0.627635	0.678313	0.597862	0.577792	0.547368	0.582908	0.497072	0.525106	0.537769	0.505865	0.50562	0.382166	0.470847	0.504337	0.51639
S6 Ribosomal protein p Ser240,Ser244	0.334284	0.353087	0.165874	0.142909	0.181764	0.145465	0.615074	0.384363	0.296251	0.175093	0.253546	0.188517	0.631242	0.752424	0.43884	0.490535	0.8126	0.631173	0.499776	0.524734	0.334632	0.336905	0.459957	0.345482	0.829684	1.05757	0.351776	0.521854	0.839612	0.897392
mTOR	1.00773	1.15339	1.12183	1.11215	0.985037	1.44937	1.21305	1.08632	1.85674	1.3786	1.16291	1.60461	1.06617	1.35243	1.5616	1.62063	1.5076	1.62663	1.17392	1.23339	1.48801	1.3097	1.31907	1.59591	1.27527	1.40211	1.12864	1.64731	1.41028	1.77044
c-Myc P Thr58,Ser62	1.12593	1.15142	1.14045	1.14639	1.13867	1.14189	1.1888	1.15723	1.46776	1.31328	1.14362	1.26082	1.2398	1.32965	1.26785	1.44386	1.51016	1.36378	1.30195	1.37322	1.2725	1.17971	1.29983	1.34729	1.26765	1.32757	1.048	1.59618	1.45449	1.68893
AMPK alpha	0.0424033	0.0377362	0.0359753	0.0435097	0.0357343	0.0409322	0.0468222	0.0440534	0.0671466	0.06185	0.0450261	0.0513797	0.0480544	0.0540354	0.0584332	0.0670412	0.068301	0.0664901	0.0567321	0.0483047	0.057132	0.0468319	0.0501719	0.0516012	0.0501048	0.0534232	0.0455254	0.0600394	0.0573968	0.0693328
c-Jun N-term	0.0836444	0.114261	0.115262	0.0873137	0.0777162	0.179241	0.107262	0.102753	0.367246	0.122878	0.0924207	1.02312	0.112894	0.123091	0.312815	0.154026	0.140627	0.265035	0.117837	0.11003	0.192393	0.132074	0.132871	0.214172	0.15502	0.162842	0.198092	0.156465	0.203669	0.183057
CDK1 (p34cdc2) P Tyr15	1.83031	1.39622	3.22142	0.763827	3.01914	0.802625	2.01689	1.24816	4.68409	0.894271	3.00914	0.924189	2.30382	1.45494	3.76534	1.02163	2.6087	1.37046	2.55089	1.40479	2.44166	1.04492	1.94689	1.51198	2.33469	1.46393	3.15299	1.27481	2.28549	1.65954
CREB	0.0703507	0.0810751	0.0604249	0.0779144	0.0676893	0.0668641	0.094887	0.0779724	0.126153	0.114924	0.102253	0.0850924	0.0793108	0.0945244	0.0828612	0.100416	0.119062	0.109781	0.0997725	0.0928881	0.0879411	0.0927527	0.0874127	0.0900839	0.074948	0.0888614	0.0620988	0.0843194	0.0719143	0.100925
SHP2 P Tyr542	0.0996119	0.0728319	0.45211	0.0641498	0.399177	0.0626046	0.0848872	0.0322313	0.69651	0.0685401	0.432747	0.0711706	0.147299	0.0247026	0.490523	0.0551627	0.167628	0.0340339	0.205432	0.0150134	0.267879	0.0304933	0.16195	0.0453331	0.140668	0.0130093	0.343998	0.0505407	0.132927	0.0464833
Smad2 P Ser465,Ser467	0.460523	0.400161	0.289691	0.497588	0.38333	0.288254	0.521666	0.351545	0.360461	0.529511	0.283866	0.346088	0.528629	0.388413	0.366702	0.554291	0.447265	0.363968	0.624962	0.428106	0.386011	0.532899	0.438041	0.421834	0.544556	0.42249	1.11029	0.640015	0.582015	0.684766
Tau	2.0109	1.89143	0.314869	0.60734	0.823285	0.750173	2.53266	1.69942	0.613883	0.654078	1.08195	0.744479	2.14902	2.26911	0.985259	1.15024	2.39476	2.02772	2.40301	2.37281	1.25423	1.3055	1.73542	1.89466	2.05484	1.91441	0.925886	1.24784	1.76899	2.05643
Tau Phospho/non Phos ser 305	0.355526	0.376508	0.17728	0.201637	0.243102	0.243416	0.491735	0.423663	0.255662	0.266875	0.284559	0.28831	0.444996	0.472918	0.298582	0.327548	0.531645	0.456342	0.533232	0.543625	0.355686	0.41397	0.480299	0.521329	0.554523	0.543064	0.353133	0.406441	0.506946	0.452988
Rsk2 Pser 227	0.14426	0.158382	0.10188	0.121849	0.11541	0.134648	0.187754	0.191241	0.169	0.15454	0.150767	0.160189	0.180295	0.185745	0.134522	0.155531	0.172687	0.171293	0.171156	0.165256	0.0978185	0.0925961	0.122163	0.149056	0.203316	0.189045	0.112311	0.153393	0.164116	0.219436
ATM	0.562583	0.665407	0.482203	0.56385	0.304897	0.456727	1.04337	0.456458	1.26957	1.18509	0.967627	0.634353	0.631003	1.54972	0.98323	0.980365	1.66009	1.20218	0.694769	0.71581	0.898488	0.785303	0.721198	0.959059	0.842386	0.990275	0.789422	1.15448	1.14016	1.59869
Stat6 P Tyr641	0.0362555	0.0361624	0.0605331	0.0383964	0.0515173	0.0159528	0.0328747	0.0363439	0.0916575	0.0383985	0.0525528	0.0566023	0.0384702	0.0428036	0.0742438	0.0507431	0.0557222	0.0370105	0.0339448	0.0350944	0.0507097	0.0315465	0.0381772	0.0348996	0.0350644	0.0338844	0.0363951	0.033383	0.033489	0.0352054
BRCA1	0.0571046	0.0603831	0.0183885	0.021585	0.0392555	0.0427319	0.0546465	0.0619189	0.032876	0.026482	0.0411429	0.0469642	0.0686452	0.0753333	0.0479356	0.0520235	0.0893755	0.075606	0.0644326	0.0690285	0.0446921	0.0634623	0.0757864	0.077287	0.0400688	0.0416109	0.0388013	0.0444788	0.0417999	0.0426744
CDK2	0.122708	0.133195	0.0804606	0.0887468	0.0937365	0.108398	0.182706	0.149246	0.140307	0.144041	0.127176	0.140456	0.169235	0.191102	0.153725	0.169536	0.210567	0.181633	0.138028	0.123855	0.107118	0.135932	0.146255	0.164608	0.154441	0.161283	0.116437	0.148126	0.165974	0.181895
Zap70	0.0870309	0.085201	0.0762001	0.0934839	0.0766218	0.0925624	0.0918281	0.0929682	0.156523	0.104803	0.0812453	0.10386	0.0864023	0.0936542	0.0961103	0.110586	0.104336	0.100449	0.0824591	0.0776685	0.080442	0.108416	0.0995017	0.0999531	0.0977063	0.0885705	0.0845974	0.0966553	0.0924486	0.0865419
PDGFR P Tyr1021	0.0200542	0.0211946	0.0300004	0.0183038	0.0238405	0.0239254	0.020264	0.0203825	0.0381745	0.0256744	0.0256908	0.0248377	0.019044	0.0230584	0.0290365	0.0257679	0.0254331	0.02619	0.013239	0.0147448	0.0218928	0.0165665	0.0176841	0.0246709	0.020278	0.0209925	0.0364519	0.0221716	0.0204123	0.0249866
PDGFR P Tyr751	0.0164952	0.0169934	0.0359779	0.0213164	0.0296195	0.0198508	0.0202814	0.0169478	0.0468927	0.0222901	0.0286425	0.0266049	0.0196171	0.0204571	0.0385408	0.0245092	0.0293748	0.020339	0.0145845	0.015235	0.0254264	0.0177099	0.0238102	0.0216761	0.015892	0.019556	0.0229123	0.0182765	0.0229333	0.0255409
TBK1/NAK	0.261444	0.361512	0.272716	0.241881	0.306405	0.365045	0.315707	0.371851	0.41287	0.307839	0.30228	0.399682	0.376359	0.505298	0.458742	0.402567	0.470585	0.520288	0.378476	0.415935	0.464746	0.365606	0.379869	0.522994	0.304286	0.301732	0.315282	0.307325	0.30647	0.260926
FAK1	0.486828	0.50364	0.394086	0.544223	0.44871	0.544299	0.772398	0.631945	0.625715	0.686638	0.548081	0.614569	0.668644	0.665228	0.576931	0.615222	0.605806	0.621767	0.629887	0.63472	0.700927	0.590299	0.581379	0.747518	0.59428	0.636873	0.605548	0.658492	0.737611	0.588677
FAK1 P Y397	0.0638272	0.125359	0.181415	0.190952	0.170859	0.170626	0.0614883	0.0898416	0.246967	0.176763	0.153138	0.168537	0.0572018	0.122551	0.150426	0.173232	0.0761585	0.117945	0.0556649	0.120982	0.0970812	0.089871	0.0409457	0.0721362	0.0290752	0.0384829	0.0685592	0.0584356	0.0294397	0.0390848
Bad P Ser112	0.211114	0.180382	0.162941	0.190908	0.169735	0.175054	0.246652	0.21495	0.257272	0.25327	0.21265	0.204963	0.282311	0.24793	0.274129	0.270314	0.28983	0.223254	0.309208	0.262718	0.271105	0.279041	0.310692	0.303633	0.338447	0.306533	0.258461	0.310046	0.328541	-0.0609075
CrkL P Tyr207	0.0563841	0.0247663	0.0755098	0.0101628	0.072546	0.0917132	0.067227	0.0171653	0.122981	-0.00136972	0.0453838	0.00135737	0.0683722	0.019655	0.0586238	0.0270669	0.0914098	0.0250165	0.106731	0.0265773	0.0494601	0.00988771	0.0935269	0.032152	0.142885	0.0480218	0.0723139	0.0171363	0.104196	0.0376608
FLT3 P Tyr591 P Tyr591	0.122568	0.112278	0.449916	0.126496	0.394787	0.112691	0.127637	0.0891301	0.664484	0.147794	0.396012	0.110552	0.137415	0.0829454	0.468687	0.116875	0.139306	0.0937925	0.135739	0.0706694	0.206045	0.0971898	0.134666	0.10943	0.131038	0.0810827	0.302469	0.122159	0.139554	0.102584
JAK1	0.0599627	0.0739111	0.0735681	0.0653335	0.0715055	0.102413	0.0714087	0.0748842	0.117741	0.0879839	0.0819736	0.107892	0.0677853	0.0856634	0.113833	0.0841194	0.0961502	0.111626	0.0672837	0.0823249	0.105643	0.0695671	0.0881237	0.102168	0.0664655	0.0948711	0.103341	0.0869193	0.103158	0.115962
MNK1 (MKNK) P Thr197,Thr202	2.00423	1.60429	1.13085	1.8308	1.30825	1.46872	2.13694	1.63425	1.50675	2.0466	1.07137	1.40208	2.20985	1.89921	1.88244	1.89672	1.86245	1.8109	2.36525	2.05026	1.84724	2.17491	1.72085	2.05721	2.85928	1.95098	2.23885	3.01346	2.07332	2.57127
PARP	0.710469	0.820086	0.750569	0.98285	0.694166	0.932861	1.1584	1.03265	1.69315	1.64406	1.12293	1.25982	1.14015	1.30436	1.30012	1.80585	1.59527	1.47658	1.34264	1.26796	1.40943	1.47458	1.37091	1.44909	1.10025	1.12699	0.863866	1.37701	1.15641	1.20452
PI3 Kinase p110-alpha	0.207041	0.204148	0.152051	0.179692	0.157168	0.175427	0.241296	0.22264	0.189945	0.217099	0.173405	0.213951	0.215635	0.236603	0.203024	0.24091	0.264723	0.236702	0.249833	0.266498	0.220642	0.231861	0.235185	0.274593	0.249035	0.257601	0.164808	0.265973	0.224984	0.0397094
GSK-3-beta	0.428826	0.395817	0.359094	0.407675	0.376661	0.412091	0.534787	0.4704	0.500173	0.471041	0.416958	0.487935	0.575733	0.549273	0.574591	0.585068	0.627199	0.556449	0.500115	0.475324	0.506626	0.527362	0.536682	0.589139	0.545762	0.512891	0.434362	0.520081	0.53219	0.499146
ErbB-3/Her3/EGFR	0.267283	0.282596	0.298312	0.299423	0.272694	0.323509	0.318061	0.29532	0.457595	0.41828	0.287418	0.383353	0.297348	0.32184	0.367185	0.377975	0.364316	0.391027	0.2645	0.309146	0.308409	0.312662	0.305142	0.365367	0.270299	0.307414	0.261989	0.324834	0.274666	0.310458
ErbB-3/Her3/EGFR P Tyr1289	0.138201	0.155982	0.171487	0.144105	0.163658	0.177731	0.180929	0.164531	0.267129	0.197899	0.179932	0.207165	0.17057	0.195753	0.220379	0.201474	0.212589	0.209192	0.183658	0.194022	0.22275	0.167974	0.179957	0.203449	0.185317	0.18754	0.15975	0.185894	0.183263	0.199032
Phospho-Stat5 (Tyr694)	0.245853	0.231255	0.629199	0.265922	0.472387	0.388408	0.286028	0.255058	0.82787	0.299048	0.481404	0.362076	0.269091	0.284578	0.65601	0.353735	0.398596	0.343652	0.424408	0.330419	0.468321	0.605645	0.345761	0.384989	0.323302	0.263472	0.490138	0.325486	0.365041	0.376827
Akt P Thr308	0.0646129	0.059132	0.0595177	0.0597893	0.0547327	0.0659737	0.0822968	0.0704719	0.104785	0.0864581	0.0709438	0.0704582	0.0775256	0.0784579	0.0773133	0.0871099	0.102041	0.0740698	0.0762361	0.0786612	0.08835	0.0725501	0.0724066	0.0759967	0.0689963	0.0741661	0.063209	0.074991	0.0758784	0.101193
Met	0.621287	0.633027	0.663824	0.631578	0.635457	0.674447	0.753199	0.681821	0.905167	0.720131	0.67338	0.742702	0.602479	0.729511	0.746736	0.719138	0.718579	0.727557	0.602058	0.630395	0.575657	0.554866	0.571654	0.609795	0.820834	0.813656	0.625599	0.79404	0.804587	0.711176
IkB-alpha P Ser32	0.169545	0.159966	0.142262	0.140334	0.143456	0.141539	0.198886	0.156822	0.18531	0.159809	0.138556	0.156263	0.174495	0.187156	0.177659	0.182234	0.19461	0.183627	0.174793	0.149676	0.159091	0.159428	0.171418	0.204593	0.185547	0.150849	0.146489	0.149414	0.16023	0.169511
p44/42 MAPK (ERK1/2)	1.50617	1.61857	1.94374	2.11419	1.71848	2.20602	2.16607	2.07109	3.51201	3.29941	2.32315	2.68605	2.00496	2.25276	2.61935	3.40086	2.53542	2.37137	2.00187	2.01905	2.34029	2.67587	2.24595	2.4965	2.10038	2.15164	2.04381	2.96166	2.13442	2.38355
p44/42 MAPK (ERK1/2) P Thr202/Thr185,Tyr204/Tyr187	0.0759396	0.114564	0.0515424	0.0621598	0.0487504	0.0673218	0.111995	0.0940071	0.0712233	0.055931	0.069392	0.0283115	0.157977	0.176851	0.0600804	0.0786848	0.114921	0.120096	0.34341	0.382228	0.0945796	0.0789574	0.0980213	0.131748	0.31249	0.27886	0.0589197	0.0817468	0.133928	0.206451
Src	1.39252	2.66877	1.43447	3.67925	1.5146	3.20103	2.27734	3.28761	2.72104	4.51864	1.99809	4.07994	1.95432	3.5727	2.23284	4.89402	2.35505	3.69601	1.99606	3.392	1.82619	4.01271	2.16826	3.96046	2.20198	3.48601	1.9502	4.31477	2.13614	4.04002
Akt	0.527038	0.550386	0.547734	0.602541	0.569751	0.7026	0.667503	0.670074	0.785977	0.776045	0.651698	0.788505	0.520009	0.602193	0.624831	0.791653	0.630352	0.669582	0.533314	0.603498	0.647731	0.629273	0.55306	0.694839	0.631199	0.650896	0.618424	0.791561	0.585356	0.723417
Akt P Ser473	0.0219214	0.0228357	0.025351	0.0259806	0.0266151	0.0291517	0.0247779	0.0259842	0.0376791	0.038693	0.0341241	0.0356214	0.0574491	0.0426823	0.0472294	0.0392484	0.0490556	0.0320545	0.11999	0.0742177	0.0730938	0.0556681	0.0620047	0.0564379	0.0650093	0.0400847	0.0472136	0.0491996	0.0629431	0.0638594
PARP cleaved Asp214	0.018834	0.019829	0.0178545	0.0222443	0.0167916	0.0264926	0.024734	0.0250169	0.0324595	0.02738	0.0224444	0.0350767	0.0249669	0.0278943	0.0254808	0.0314047	0.0332396	0.0349809	0.0262735	0.028694	0.0246017	0.031854	0.0275993	0.0305787	0.0246599	0.0255139	0.0228291	0.0280433	0.0282282	0.0358014
Chk1 P Ser345	1.65404	1.5391	1.29038	1.63974	1.26693	1.50579	1.89727	1.64118	1.7853	1.93539	1.53491	1.78083	1.85268	2.08843	1.85194	2.03614	2.1801	1.88346	1.94385	1.95408	1.84601	2.0017	2.03392	2.3847	2.00151	1.90065	2.33326	1.85914	1.92545	1.75934
c-Myc	0.23119	0.208007	0.137654	0.141582	0.146487	0.159565	0.247711	0.221975	0.204172	0.176938	0.170376	0.18553	0.278761	0.266451	0.197537	0.205522	0.282492	0.231886	0.268126	0.225195	0.169243	0.199882	0.249386	0.250039	0.286535	0.243609	0.169805	0.190822	0.247529	0.244022
M-CSF P Tyr723	0.0987615	0.096549	0.0861878	0.108741	0.090902	0.0968712	0.102967	0.0941911	0.131358	0.119653	0.111958	0.126905	0.100585	0.107919	0.114217	0.131973	0.123459	0.118014	0.0992567	0.0908062	0.0883662	0.106463	0.107042	0.118878	0.105013	0.109139	0.0906417	0.120061	0.114689	0.130076
4E-BP1 P Ser65	0.281964	0.311433	0.220085	0.28177	0.223014	0.271825	0.370411	0.367575	0.356999	0.484375	0.301418	0.329478	0.432438	0.485155	0.3675	0.511437	0.487233	0.459416	0.430804	0.368673	0.361835	0.478245	0.411234	0.475135	0.466285	0.528044	0.608613	0.494863	0.510731	0.510674
beta-Catenin	4.11901	3.92348	4.46712	4.92691	4.17351	4.93412	5.41491	4.71509	6.04524	6.30469	5.28911	5.7647	4.27942	4.45013	4.98524	5.08103	4.58619	4.57345	4.60043	4.5757	5.23466	5.32583	5.07006	5.54705	5.31168	4.61653	4.43375	5.7332	4.71313	5.68711
cdc25A	0.0713154	0.084565	0.095497	0.0701898	0.0830429	0.114863	0.102194	0.0990287	0.177885	0.126263	0.106574	0.171469	0.108803	0.13032	0.186325	0.114661	0.135699	0.212309	0.120722	0.113701	0.179946	0.118969	0.13116	0.187168	0.144975	0.1498	0.21697	0.144964	0.202208	0.212928
PTEN	1.42542	1.64366	1.90869	2.26431	1.64328	2.13505	1.87513	1.85194	3.06271	2.98177	1.87221	2.43854	1.52307	1.73723	2.0581	2.76436	1.98661	2.01892	1.45622	1.59876	2.00191	1.27908	1.865	2.14555	1.98861	2.00307	1.87577	2.79971	2.0096	2.47687
Tyk2 P Tyr1054,Tyr1055	0.235098	0.245961	0.370322	0.224324	0.315822	0.33573	0.254476	0.247409	0.501043	0.210497	0.259262	0.326669	0.223722	0.270972	0.475111	0.236574	0.327355	0.442323	0.24172	0.272083	0.433582	0.203401	0.273866	0.371312	0.215902	0.290591	0.486622	0.227915	0.370116	0.419624
Tsc-2 (Tuberin) P Thr1462	0.114198	0.118552	0.119251	0.105003	0.113588	0.111313	0.124356	0.104566	0.134164	0.11429	0.104115	0.119603	0.109572	0.112986	0.117602	0.113264	0.142585	0.141653	0.10968	0.11966	0.125451	0.109175	0.126554	0.137422	0.118954	0.101888	0.0974808	0.117154	0.117212	0.116127
p70 S6 Kinase P Thr389	0.878901	0.871275	0.712489	0.769901	0.779181	0.885443	1.34415	1.1487	1.30567	1.16676	1.09826	1.07994	1.21736	1.37638	1.25916	1.30634	1.50606	1.29902	1.19275	1.20176	1.18676	1.13655	1.13181	1.23571	1.34708	1.25219	0.900153	1.29884	1.30194	1.42101
SAPK/JNK P Thr183,Tyr185	0.0625203	0.0773457	0.197422	0.0527851	0.180458	0.0508086	0.0706113	0.0471258	0.26194	0.063633	0.157826	0.0625055	0.0724441	0.0590354	0.187954	0.0661958	0.0846095	0.0602719	0.0909867	0.0685845	0.112855	0.0597608	0.081456	0.05732	0.0752007	0.0675055	0.143715	0.0722389	0.0804409	0.067941
p53 P Ser15	0.0363602	0.0420672	0.0535164	0.035795	0.0493588	0.0654733	0.0439124	0.0451009	0.0701701	0.0354639	0.0381076	0.0679347	0.0323651	0.0448737	0.0778654	0.04755	0.0505346	0.0774948	0.0445477	0.0435197	0.0889605	0.0422655	0.0555794	0.0843628	0.0466169	0.0584535	0.0939974	0.0584764	0.0873222	0.090976
p38 MAPK PThr180,Tyr182	0.168321	0.154598	0.203636	0.142239	0.163286	0.164352	0.153519	0.127478	0.244638	0.146152	0.162921	0.148517	0.182018	0.16483	0.208012	0.177919	0.184609	0.17412	0.231165	0.166318	0.21353	0.196531	0.183432	0.20627	0.203352	0.158403	0.24945	0.202329	0.197805	0.19564
p38 MAPK	0.529625	0.545963	0.491486	0.557795	0.492685	0.583184	0.676194	0.637183	0.844339	0.741423	0.565104	0.690079	0.652519	0.725798	0.731576	0.861292	0.757603	0.755838	0.603203	0.606051	0.608392	0.580754	0.609782	0.749993	0.724656	0.785131	0.606525	0.819079	0.74889	0.83827
Raf P Ser259	0.597841	0.568847	0.634148	0.565083	0.587684	0.648096	0.703597	0.647289	0.939401	0.662341	0.656166	0.768571	0.735423	0.796357	0.890584	0.744063	0.817801	0.824925	0.770273	0.754015	0.928724	0.724755	0.793165	0.974299	0.757357	0.776477	0.838605	0.647214	0.850009	0.837443
PDK-1	0.0719486	0.075811	0.0650754	0.0638594	0.064106	0.0778659	0.0925287	0.0785523	0.101491	0.0777764	0.0705158	0.081278	0.0876153	0.0946586	0.0999389	0.0960003	0.102569	0.105383	0.0907298	0.0960827	0.0953362	0.071997	0.080926	0.0983547	0.0767824	0.0888519	0.0761711	0.0678908	0.0918314	0.0990614
IGF1R	0.0222817	0.0231026	0.0167277	0.0248301	0.0236585	0.0269965	0.0230604	0.0217592	0.0294734	0.023046	0.0241836	0.0359288	0.0262322	0.0237063	0.0222222	0.0367646	0.0291708	0.0314534	0.022537	0.0223945	0.0240649	0.0217827	0.0214679	0.0292936	0.0205088	0.0331229	0.0330737	0.0395815	0.0311642	0.0448319
Rb P Ser807,Ser811	0.941859	0.914329	0.240485	0.315917	0.434586	0.406106	1.09184	0.914612	0.307424	0.260855	0.404494	0.359793	1.10148	1.20114	0.496384	0.491727	1.27343	1.09007	1.10266	1.25969	0.603784	0.50733	0.89798	1.02856	0.868204	0.925071	0.451596	0.39429	0.825122	0.694475
Rb P Ser780	0.388614	0.385997	0.223719	0.201571	0.249979	0.289882	0.480757	0.431527	0.324554	0.224569	0.257101	0.349752	0.512425	0.603835	0.429841	0.332142	0.604325	0.623402	0.588772	0.614941	0.458403	0.389359	0.511756	0.657202	0.539476	0.534112	0.393411	0.320862	0.536737	0.577215
Raf P Ser338	0.45701	0.46737	0.435543	0.415899	0.414677	0.38445	0.488809	0.400103	0.531469	0.40613	0.399141	0.433242	0.493478	0.527194	0.511934	0.473932	0.573186	0.478584	0.501678	0.468286	0.505823	0.470821	0.532483	0.520966	0.556755	0.518425	0.441083	0.516838	0.551678	0.561896
MAPKAPK-2 P Thr334	0.107535	0.109182	0.0816221	0.0859615	0.0976031	0.108847	0.123931	0.124402	0.130739	0.10142	0.103788	0.112915	0.131774	0.146547	0.12719	0.118202	0.164291	0.146643	0.154139	0.161372	0.138801	0.119815	0.132874	0.151934	0.126457	0.127313	0.132484	0.123432	0.137973	0.148346
Stat1 P Tyr701	0.0479896	0.0650753	0.104875	0.0732936	0.106874	0.0731308	0.0683062	0.0705938	0.196256	0.0957339	0.103885	0.0957477	0.0639039	0.0770078	0.13377	0.0935007	0.0839332	0.0838826	0.0700843	0.0739891	0.0980576	0.082646	0.0793829	0.0958433	0.0602179	0.0521634	0.0828113	0.0778585	0.0559806	0.0638676
Src (family) P Tyr416	0.275402	0.397323	0.439786	0.490715	0.426012	0.461016	0.400061	0.476353	0.804098	0.68974	0.554875	0.617797	0.393367	0.557385	0.624747	0.692215	0.460464	0.532999	0.434619	0.509458	0.439159	0.586682	0.433516	0.588756	0.471024	0.575467	0.457206	0.679643	0.477357	0.666103
Smad2/3 P Ser465/Ser423,Ser467/Ser425	0.0713845	0.0887191	0.0625735	0.0797712	0.0640021	0.0909312	0.0863177	0.0925443	0.122666	0.109859	0.0936356	0.118985	0.0962372	0.127389	0.110876	0.143849	0.127208	0.142138	0.116889	0.114052	0.116549	0.126637	0.111363	0.152594	0.0922501	0.0975013	0.071738	0.090382	0.0932044	0.107842
Smad1/5 P Ser463/Ser465	0.033562	0.0331689	0.0271877	0.0318514	0.0310661	0.0290083	0.0353478	0.0336957	0.0463074	0.0385406	0.0350494	0.038661	0.0374901	0.0393992	0.0401158	0.0399045	0.0466402	0.0438515	0.0413239	0.0348381	0.0402667	0.0389398	0.0392846	0.0438623	0.039418	0.0401752	0.031601	0.0436158	0.0372135	0.0455034
Cyclin D1 P Thr286	0.240228	0.225735	0.176467	0.212287	0.223361	0.23411	0.288294	0.269359	0.402422	0.236211	0.269628	0.282799	0.241458	0.258336	0.234821	0.237641	0.291021	0.250083	0.228662	0.221229	0.205549	0.198158	0.229114	0.228847	0.276205	0.252572	0.178863	0.242243	0.259404	0.269164
AMPK alpha P Thr172	0.042552	0.0435307	0.0787487	0.0575369	0.0409577	0.0578472	0.0399809	0.0397707	0.0563996	0.0685658	0.0499288	0.0631429	0.0479037	0.0564964	0.0519693	0.0521985	0.056029	0.0572006	0.0399426	0.0468941	0.0505352	0.0472878	0.0560108	0.0600048	0.0503181	0.048382	0.0559182	0.0767803	0.0685768	0.0434125
Bcl-2	1.01929	0.936522	1.0615	1.11539	1.00689	1.31737	1.47219	1.35341	2.05468	1.61534	1.47495	1.67967	1.31604	1.63617	1.77921	1.83144	1.82172	1.82615	1.45567	1.46167	1.6361	1.70705	1.64477	1.7378	1.51674	1.64322	1.31219	1.76335	1.81539	2.02034
Bid	0.485115	0.487786	0.457668	0.55929	0.476081	0.561313	0.660398	0.58622	0.986553	0.766343	0.697445	0.743838	0.581783	0.638087	0.673172	0.800761	0.779667	0.658835	0.62612	0.555866	0.630474	0.699545	0.642657	0.694579	0.631091	0.585508	0.540707	0.760609	0.670152	0.72441
Bim P Ser69	0.0573593	0.0677475	0.0540523	0.057104	0.0593292	0.0598223	0.0679576	0.0707747	0.0786102	0.0721555	0.0756509	0.0668547	0.0621098	0.0779064	0.065545	0.0880647	0.0931215	0.0762606	0.0692706	0.0899621	0.074014	0.0808051	0.0830425	0.0775702	0.0739667	0.080027	0.0521356	0.0785529	0.0798924	0.0880846
Caspase 3	0.348288	0.358048	0.331345	0.352865	0.342307	0.413351	0.41532	0.377656	0.487023	0.474075	0.490687	0.46383	0.384579	0.449553	0.490608	0.485547	0.484984	0.53872	0.449939	0.471023	0.598362	0.467943	0.473892	0.571242	0.447005	0.450427	0.482096	0.502668	0.496344	0.532063
Caspase 3 cleaved	0.0257708	0.0265174	0.0249806	0.029222	0.0243391	0.0291437	0.0383508	0.0296094	0.0398997	0.042941	0.0314116	0.0365063	0.0301306	0.0365372	0.0383334	0.0434616	0.0457398	0.0397067	0.0368892	0.0341005	0.0359017	0.0356887	0.0341665	0.03341	0.0327683	0.0312174	0.0271207	0.0360001	0.0336616	0.0467163
SHP2	0.0975615	0.122267	0.119538	0.149331	0.121425	0.150455	0.122099	0.120283	0.186077	0.169858	0.147547	0.173059	0.132765	0.137027	0.176081	0.170212	0.16014	0.15816	0.131314	0.120341	0.137173	0.129086	0.133541	0.130755	0.122107	0.122639	0.130354	0.158273	0.135594	0.132178
GSK-3-beta P Ser9	0.164624	0.1429	0.111312	0.100557	0.123359	0.135677	0.177803	0.168898	0.16146	0.131198	0.160342	0.131698	0.257777	0.241492	0.229421	0.159673	0.230192	0.235439	0.288287	0.252138	0.232203	0.191527	0.218776	0.245734	0.246683	0.205117	0.156242	0.166008	0.21466	0.199231
GSK 3 B	0.395881	0.372067	0.299193	0.400724	0.353059	0.385824	0.486548	0.400664	0.423624	0.451355	0.430961	0.454658	0.495105	0.472562	0.510007	0.532902	0.510578	0.461193	0.514522	0.441836	0.4747	0.495053	0.466013	0.537208	0.565534	0.477372	0.405153	0.500359	0.511026	0.261076
Hexokinase	0.130634	0.127351	0.102362	0.127834	0.107204	0.125448	0.152672	0.143056	0.157941	0.157959	0.13085	0.157642	0.140668	0.157077	0.136108	0.168834	0.170657	0.155129	0.149876	0.144883	0.131905	0.142515	0.146899	0.174445	0.16397	0.165293	0.132601	0.169369	0.166723	0.158189
SHP2 P Tyr580	0.015741	0.0151218	0.0129761	0.0230331	0.0172336	0.0200842	0.01212	0.0149249	0.0349143	0.0198576	0.0205516	0.026829	0.0162127	0.019602	0.0177092	0.0186449	0.0207058	0.0176699	0.0148849	0.017824	0.0179684	0.0151109	0.0150082	0.0140551	0.0102882	0.016837	0.0163151	0.0169659	0.0163169	0.0266056
Calpain2	0.239426	0.273986	0.277355	0.353683	0.274895	0.3872	0.320922	0.339512	0.565255	0.506028	0.355179	0.470914	0.361577	0.487413	0.415615	0.552099	0.469819	0.474418	0.381541	0.422818	0.420954	0.413662	0.404595	0.349057	0.478743	0.654468	0.395661	0.585228	0.628822	0.401604
Tuberin P S1387	1.04095	0.996511	0.974942	1.14499	0.987359	1.13078	1.36795	1.18116	1.55576	1.35398	1.18429	1.30326	1.2015	1.30577	1.56905	1.45267	1.45677	1.42099	1.14286	1.19067	1.41914	1.41002	1.43139	1.61159	1.50178	1.44261	2.73059	1.67431	1.55666	1.60274
rabbit secondary CAB1	0.00271443	0.000315429	0.00354193	0.00566908	-0.00445788	0.00517513	0.00211093	0.000415816	0.00675644	0.00531521	0.00323655	0.00278307	0.00134464	0.00257672	0.00268684	0.00433094	0.00425345	0.00202038	0.00186684	0.00105102	0.00229745	0.00330292	0.000525922	0.00285762	0.00167316	0.00133311	0.00190242	0.00413128	0.00323801	0.016063
buffer control	-0.00249934	-0.00100766	-0.00142414	-0.00134534	-0.00184982	-0.00188417	-0.000457224	-0.00123323	-0.000873052	-0.00112595	-0.000371684	-0.000420315	-0.00177923	-0.00214157	-0.00209688	-0.000411708	0.000290159	-0.00116714	-0.00103624	-0.0013485	-0.00209941	-0.00121587	-0.00133929	-0.00151332	-0.00132624	-0.00103706	-6.01248e-06	0.0116825	0.00913273	-0.155408
